# Supplementary material for: m6A Regulates Liver Metabolic Disorders and Hepatogenous Diabetes
Source: Genomics Proteomics Bioinformatics. 2020 Nov 5;18(4):371–83. doi: 10.1016/j.gpb.2020.06.003 (PMC8242261; doi:10.1016/j.gpb.2020.06.003)
Supplement: Supplementary Table S1 — The identified m6A sites in Mettl3Ctrl(ND), Mettl3Ctrl(HFD), and Mettl3cKO(HFD) mice. [file mmc5.xlsx]

## Sheet: The m6A site in ND mice
Table S1 The identified m6A sites in Mettl3Ctrl(ND), Mettl3Ctrl(HFD), and Mettl3cKO(HFD) mice
Chr	Start site	End site	Strand
Chr1	4833616	4833621	+
Chr1	4844770	4844775	+
Chr1	4845300	4845305	+
Chr1	4845842	4845847	+
Chr1	4845846	4845851	+
Chr1	4845854	4845859	+
Chr1	4845864	4845869	+
Chr1	4846179	4846184	+
Chr1	5133211	5133216	+
Chr1	5144420	5144425	+
Chr1	6240093	6240098	+
Chr1	6240121	6240126	+
Chr1	6249234	6249239	+
Chr1	6249369	6249374	+
Chr1	6249647	6249652	+
Chr1	6249661	6249666	+
Chr1	6249772	6249777	+
Chr1	6249894	6249899	+
Chr1	6260987	6260992	+
Chr1	6261017	6261022	+
Chr1	6261029	6261034	+
Chr1	6274343	6274348	+
Chr1	7120484	7120489	+
Chr1	7120536	7120541	+
Chr1	7169651	7169656	+
Chr1	7169737	7169742	+
Chr1	7169872	7169877	+
Chr1	7171308	7171313	+
Chr1	9546153	9546158	+
Chr1	9546407	9546412	+
Chr1	9576725	9576730	+
Chr1	9894761	9894766	+
Chr1	9894777	9894782	+
Chr1	9900842	9900847	+
Chr1	12859270	12859275	+
Chr1	13672201	13672206	+
Chr1	13701376	13701381	+
Chr1	16129280	16129285	+
Chr1	16677519	16677524	+
Chr1	21242185	21242190	+
Chr1	21242812	21242817	+
Chr1	21243922	21243927	+
Chr1	21244100	21244105	+
Chr1	21246487	21246492	+
Chr1	21252015	21252020	+
Chr1	21253721	21253726	+
Chr1	21257203	21257208	+
Chr1	21258907	21258912	+
Chr1	21258959	21258964	+
Chr1	21259508	21259513	+
Chr1	21259590	21259595	+
Chr1	21260150	21260155	+
Chr1	21260154	21260159	+
Chr1	21260161	21260166	+
Chr1	21261024	21261029	+
Chr1	21261399	21261404	+
Chr1	21261404	21261409	+
Chr1	21262405	21262410	+
Chr1	21262807	21262812	+
Chr1	21262861	21262866	+
Chr1	21262887	21262892	+
Chr1	21262902	21262907	+
Chr1	21263498	21263503	+
Chr1	21263572	21263577	+
Chr1	21263692	21263697	+
Chr1	21263861	21263866	+
Chr1	21264208	21264213	+
Chr1	21264579	21264584	+
Chr1	21264631	21264636	+
Chr1	24764573	24764578	+
Chr1	24765668	24765673	+
Chr1	24765688	24765693	+
Chr1	24766279	24766284	+
Chr1	34238151	34238156	+
Chr1	34268275	34268280	+
Chr1	34274320	34274325	+
Chr1	34282562	34282567	+
Chr1	34290538	34290543	+
Chr1	34295509	34295514	+
Chr1	34307461	34307466	+
Chr1	34307976	34307981	+
Chr1	34308046	34308051	+
Chr1	34308053	34308058	+
Chr1	34308313	34308318	+
Chr1	34879577	34879582	+
Chr1	36068682	36068687	+
Chr1	36068836	36068841	+
Chr1	36069119	36069124	+
Chr1	36099443	36099448	+
Chr1	36104040	36104045	+
Chr1	36104187	36104192	+
Chr1	36104395	36104400	+
Chr1	36104697	36104702	+
Chr1	36104772	36104777	+
Chr1	36104798	36104803	+
Chr1	36105045	36105050	+
Chr1	36106130	36106135	+
Chr1	36106178	36106183	+
Chr1	36106246	36106251	+
Chr1	36106411	36106416	+
Chr1	36106429	36106434	+
Chr1	36515790	36515795	+
Chr1	36692449	36692454	+
Chr1	36782799	36782804	+
Chr1	37300001	37300006	+
Chr1	37410726	37410731	+
Chr1	37438769	37438774	+
Chr1	37438943	37438948	+
Chr1	37438979	37438984	+
Chr1	37998227	37998232	+
Chr1	38018897	38018902	+
Chr1	38018918	38018923	+
Chr1	38019056	38019061	+
Chr1	38019124	38019129	+
Chr1	38021606	38021611	+
Chr1	38021638	38021643	+
Chr1	38022172	38022177	+
Chr1	38036095	38036100	+
Chr1	38037290	38037295	+
Chr1	38049307	38049312	+
Chr1	39371358	39371363	+
Chr1	39371486	39371491	+
Chr1	39371901	39371906	+
Chr1	39990263	39990268	+
Chr1	40276140	40276145	+
Chr1	40313537	40313542	+
Chr1	40314082	40314087	+
Chr1	40316151	40316156	+
Chr1	44001402	44001407	+
Chr1	44002339	44002344	+
Chr1	44120962	44120967	+
Chr1	44167311	44167316	+
Chr1	44173442	44173447	+
Chr1	44180610	44180615	+
Chr1	44181037	44181042	+
Chr1	44181043	44181048	+
Chr1	45348719	45348724	+
Chr1	45348857	45348862	+
Chr1	45823611	45823616	+
Chr1	51302046	51302051	+
Chr1	52155269	52155274	+
Chr1	52155273	52155278	+
Chr1	52155311	52155316	+
Chr1	52155322	52155327	+
Chr1	52155360	52155365	+
Chr1	52901237	52901242	+
Chr1	52904685	52904690	+
Chr1	52920275	52920280	+
Chr1	52920280	52920285	+
Chr1	52920845	52920850	+
Chr1	55091230	55091235	+
Chr1	55091277	55091282	+
Chr1	57415891	57415896	+
Chr1	57417902	57417907	+
Chr1	58073277	58073282	+
Chr1	58115542	58115547	+
Chr1	58145671	58145676	+
Chr1	58145730	58145735	+
Chr1	58158266	58158271	+
Chr1	58163375	58163380	+
Chr1	58188495	58188500	+
Chr1	58196941	58196946	+
Chr1	58197623	58197628	+
Chr1	58197793	58197798	+
Chr1	58200525	58200530	+
Chr1	58200670	58200675	+
Chr1	58200690	58200695	+
Chr1	58394260	58394265	+
Chr1	58402984	58402989	+
Chr1	58461512	58461517	+
Chr1	58462259	58462264	+
Chr1	58595915	58595920	+
Chr1	58595955	58595960	+
Chr1	58713457	58713462	+
Chr1	58713886	58713891	+
Chr1	58723064	58723069	+
Chr1	58738706	58738711	+
Chr1	58833718	58833723	+
Chr1	58846881	58846886	+
Chr1	58995119	58995124	+
Chr1	59710592	59710597	+
Chr1	62344972	62344977	+
Chr1	62818026	62818031	+
Chr1	62818244	62818249	+
Chr1	63179308	63179313	+
Chr1	63592882	63592887	+
Chr1	64602964	64602969	+
Chr1	67123096	67123101	+
Chr1	67123105	67123110	+
Chr1	67123151	67123156	+
Chr1	67123198	67123203	+
Chr1	67123250	67123255	+
Chr1	67123260	67123265	+
Chr1	67137115	67137120	+
Chr1	67139787	67139792	+
Chr1	67142967	67142972	+
Chr1	67142973	67142978	+
Chr1	67152304	67152309	+
Chr1	67152328	67152333	+
Chr1	67156192	67156197	+
Chr1	67156870	67156875	+
Chr1	67157772	67157777	+
Chr1	67158931	67158936	+
Chr1	67165413	67165418	+
Chr1	67165430	67165435	+
Chr1	67165553	67165558	+
Chr1	67166941	67166946	+
Chr1	67168343	67168348	+
Chr1	67168353	67168358	+
Chr1	67172154	67172159	+
Chr1	67172295	67172300	+
Chr1	67174379	67174384	+
Chr1	67174937	67174942	+
Chr1	67177021	67177026	+
Chr1	67180156	67180161	+
Chr1	67180167	67180172	+
Chr1	67183591	67183596	+
Chr1	67195193	67195198	+
Chr1	67195234	67195239	+
Chr1	67195259	67195264	+
Chr1	67196572	67196577	+
Chr1	67198393	67198398	+
Chr1	67198425	67198430	+
Chr1	67204692	67204697	+
Chr1	67205151	67205156	+
Chr1	67208124	67208129	+
Chr1	67208439	67208444	+
Chr1	67209834	67209839	+
Chr1	67209851	67209856	+
Chr1	67212423	67212428	+
Chr1	67212481	67212486	+
Chr1	67215458	67215463	+
Chr1	67215471	67215476	+
Chr1	67220496	67220501	+
Chr1	67220775	67220780	+
Chr1	67226264	67226269	+
Chr1	67226747	67226752	+
Chr1	67226815	67226820	+
Chr1	67226862	67226867	+
Chr1	67226948	67226953	+
Chr1	67226959	67226964	+
Chr1	67228316	67228321	+
Chr1	67228351	67228356	+
Chr1	67230591	67230596	+
Chr1	67230675	67230680	+
Chr1	67230722	67230727	+
Chr1	67230727	67230732	+
Chr1	67230944	67230949	+
Chr1	67231039	67231044	+
Chr1	67231231	67231236	+
Chr1	71579396	71579401	+
Chr1	72713807	72713812	+
Chr1	72849122	72849127	+
Chr1	72849143	72849148	+
Chr1	72849231	72849236	+
Chr1	72849261	72849266	+
Chr1	72849641	72849646	+
Chr1	72852041	72852046	+
Chr1	72852089	72852094	+
Chr1	72852196	72852201	+
Chr1	72852279	72852284	+
Chr1	74264380	74264385	+
Chr1	74267965	74267970	+
Chr1	74352457	74352462	+
Chr1	74352517	74352522	+
Chr1	74386009	74386014	+
Chr1	74394979	74394984	+
Chr1	74396981	74396986	+
Chr1	74397258	74397263	+
Chr1	74698497	74698502	+
Chr1	74727862	74727867	+
Chr1	74735594	74735599	+
Chr1	74735653	74735658	+
Chr1	74736029	74736034	+
Chr1	74736678	74736683	+
Chr1	74736796	74736801	+
Chr1	74737176	74737181	+
Chr1	74737650	74737655	+
Chr1	74737762	74737767	+
Chr1	74737782	74737787	+
Chr1	74737828	74737833	+
Chr1	75145047	75145052	+
Chr1	75145087	75145092	+
Chr1	75146520	75146525	+
Chr1	75146586	75146591	+
Chr1	75146829	75146834	+
Chr1	75147906	75147911	+
Chr1	75171580	75171585	+
Chr1	75211359	75211364	+
Chr1	75214131	75214136	+
Chr1	75214234	75214239	+
Chr1	75367689	75367694	+
Chr1	75367713	75367718	+
Chr1	75443080	75443085	+
Chr1	75443155	75443160	+
Chr1	75443165	75443170	+
Chr1	78706575	78706580	+
Chr1	78706897	78706902	+
Chr1	78706961	78706966	+
Chr1	79781244	79781249	+
Chr1	82656874	82656879	+
Chr1	82751773	82751778	+
Chr1	84900459	84900464	+
Chr1	85645027	85645032	+
Chr1	85709989	85709994	+
Chr1	85849455	85849460	+
Chr1	85850042	85850047	+
Chr1	85905377	85905382	+
Chr1	85907770	85907775	+
Chr1	85908670	85908675	+
Chr1	86048096	86048101	+
Chr1	86050050	86050055	+
Chr1	86053125	86053130	+
Chr1	86053197	86053202	+
Chr1	86053661	86053666	+
Chr1	86054646	86054651	+
Chr1	86055041	86055046	+
Chr1	86082083	86082088	+
Chr1	86090080	86090085	+
Chr1	86130666	86130671	+
Chr1	86137022	86137027	+
Chr1	86139295	86139300	+
Chr1	86894401	86894406	+
Chr1	87228001	87228006	+
Chr1	87228057	87228062	+
Chr1	87237845	87237850	+
Chr1	87238624	87238629	+
Chr1	87238736	87238741	+
Chr1	87403761	87403766	+
Chr1	87407400	87407405	+
Chr1	87425142	87425147	+
Chr1	87428635	87428640	+
Chr1	87442122	87442127	+
Chr1	88107097	88107102	+
Chr1	88107196	88107201	+
Chr1	88107203	88107208	+
Chr1	88138728	88138733	+
Chr1	88166254	88166259	+
Chr1	88166294	88166299	+
Chr1	88166320	88166325	+
Chr1	88166412	88166417	+
Chr1	88212286	88212291	+
Chr1	88212296	88212301	+
Chr1	88212618	88212623	+
Chr1	88215395	88215400	+
Chr1	88215813	88215818	+
Chr1	88215818	88215823	+
Chr1	88215838	88215843	+
Chr1	88216146	88216151	+
Chr1	88216246	88216251	+
Chr1	88216335	88216340	+
Chr1	88216720	88216725	+
Chr1	88218186	88218191	+
Chr1	88218413	88218418	+
Chr1	88218474	88218479	+
Chr1	88218482	88218487	+
Chr1	88218644	88218649	+
Chr1	88218759	88218764	+
Chr1	88218822	88218827	+
Chr1	88218915	88218920	+
Chr1	88218961	88218966	+
Chr1	88218968	88218973	+
Chr1	91115008	91115013	+
Chr1	91115067	91115072	+
Chr1	91115532	91115537	+
Chr1	91115547	91115552	+
Chr1	91116078	91116083	+
Chr1	91285647	91285652	+
Chr1	91312953	91312958	+
Chr1	91320552	91320557	+
Chr1	91321005	91321010	+
Chr1	91321053	91321058	+
Chr1	91321062	91321067	+
Chr1	91501052	91501057	+
Chr1	91501210	91501215	+
Chr1	92916451	92916456	+
Chr1	92919223	92919228	+
Chr1	92920314	92920319	+
Chr1	92920360	92920365	+
Chr1	92940402	92940407	+
Chr1	92941691	92941696	+
Chr1	92947860	92947865	+
Chr1	92947925	92947930	+
Chr1	93135750	93135755	+
Chr1	93139166	93139171	+
Chr1	93143198	93143203	+
Chr1	93145154	93145159	+
Chr1	93145180	93145185	+
Chr1	93145317	93145322	+
Chr1	93145328	93145333	+
Chr1	93145340	93145345	+
Chr1	93287867	93287872	+
Chr1	93297559	93297564	+
Chr1	93360724	93360729	+
Chr1	93503915	93503920	+
Chr1	93789427	93789432	+
Chr1	93851929	93851934	+
Chr1	97777357	97777362	+
Chr1	97778079	97778084	+
Chr1	97778096	97778101	+
Chr1	97778107	97778112	+
Chr1	105693146	105693151	+
Chr1	105737352	105737357	+
Chr1	105737365	105737370	+
Chr1	106032830	106032835	+
Chr1	106033551	106033556	+
Chr1	106394199	106394204	+
Chr1	118332911	118332916	+
Chr1	125873227	125873232	+
Chr1	127755625	127755630	+
Chr1	127803426	127803431	+
Chr1	127938644	127938649	+
Chr1	127943766	127943771	+
Chr1	128237203	128237208	+
Chr1	128244195	128244200	+
Chr1	128262823	128262828	+
Chr1	128262855	128262860	+
Chr1	128274850	128274855	+
Chr1	128276995	128277000	+
Chr1	128277030	128277035	+
Chr1	128277518	128277523	+
Chr1	128277523	128277528	+
Chr1	130826771	130826776	+
Chr1	130844548	130844553	+
Chr1	130844565	130844570	+
Chr1	130844594	130844599	+
Chr1	130844619	130844624	+
Chr1	130844786	130844791	+
Chr1	130845061	130845066	+
Chr1	130846457	130846462	+
Chr1	130846479	130846484	+
Chr1	130846629	130846634	+
Chr1	130846640	130846645	+
Chr1	130847269	130847274	+
Chr1	130847435	130847440	+
Chr1	130847491	130847496	+
Chr1	130847503	130847508	+
Chr1	130848504	130848509	+
Chr1	130848528	130848533	+
Chr1	130848603	130848608	+
Chr1	130849515	130849520	+
Chr1	130849530	130849535	+
Chr1	130849584	130849589	+
Chr1	130849595	130849600	+
Chr1	130851120	130851125	+
Chr1	130851129	130851134	+
Chr1	130851269	130851274	+
Chr1	130851284	130851289	+
Chr1	130851524	130851529	+
Chr1	130851595	130851600	+
Chr1	130851748	130851753	+
Chr1	130851979	130851984	+
Chr1	130852038	130852043	+
Chr1	130852094	130852099	+
Chr1	130852189	130852194	+
Chr1	130852195	130852200	+
Chr1	131712663	131712668	+
Chr1	131804101	131804106	+
Chr1	131806472	131806477	+
Chr1	131816153	131816158	+
Chr1	131816437	131816442	+
Chr1	131816668	131816673	+
Chr1	131816952	131816957	+
Chr1	131818045	131818050	+
Chr1	131818096	131818101	+
Chr1	131924611	131924616	+
Chr1	131929710	131929715	+
Chr1	131931255	131931260	+
Chr1	131931800	131931805	+
Chr1	131931813	131931818	+
Chr1	131976821	131976826	+
Chr1	131981345	131981350	+
Chr1	132332199	132332204	+
Chr1	132332688	132332693	+
Chr1	132465908	132465913	+
Chr1	133132726	133132731	+
Chr1	133133131	133133136	+
Chr1	133133324	133133329	+
Chr1	133136885	133136890	+
Chr1	133138036	133138041	+
Chr1	133263543	133263548	+
Chr1	133288818	133288823	+
Chr1	133288853	133288858	+
Chr1	133300120	133300125	+
Chr1	133301892	133301897	+
Chr1	133365634	133365639	+
Chr1	133365682	133365687	+
Chr1	133365703	133365708	+
Chr1	133365740	133365745	+
Chr1	133370685	133370690	+
Chr1	133372424	133372429	+
Chr1	133375698	133375703	+
Chr1	133376338	133376343	+
Chr1	133376989	133376994	+
Chr1	133379626	133379631	+
Chr1	133380006	133380011	+
Chr1	133380089	133380094	+
Chr1	133380115	133380120	+
Chr1	133380177	133380182	+
Chr1	133380331	133380336	+
Chr1	134423157	134423162	+
Chr1	134424907	134424912	+
Chr1	134428228	134428233	+
Chr1	134428257	134428262	+
Chr1	134431684	134431689	+
Chr1	134432303	134432308	+
Chr1	134432331	134432336	+
Chr1	134433348	134433353	+
Chr1	134506357	134506362	+
Chr1	134625189	134625194	+
Chr1	134630547	134630552	+
Chr1	135232537	135232542	+
Chr1	135745391	135745396	+
Chr1	135752224	135752229	+
Chr1	135752229	135752234	+
Chr1	136628268	136628273	+
Chr1	139503944	139503949	+
Chr1	139510617	139510622	+
Chr1	139523398	139523403	+
Chr1	139523406	139523411	+
Chr1	143746749	143746754	+
Chr1	143746766	143746771	+
Chr1	143806799	143806804	+
Chr1	150396127	150396132	+
Chr1	150404023	150404028	+
Chr1	150439267	150439272	+
Chr1	151354731	151354736	+
Chr1	151356185	151356190	+
Chr1	151360161	151360166	+
Chr1	151363635	151363640	+
Chr1	151364196	151364201	+
Chr1	151364226	151364231	+
Chr1	151364390	151364395	+
Chr1	151450489	151450494	+
Chr1	151695749	151695754	+
Chr1	151818556	151818561	+
Chr1	151818704	151818709	+
Chr1	151818723	151818728	+
Chr1	152775229	152775234	+
Chr1	152775310	152775315	+
Chr1	152775546	152775551	+
Chr1	153744050	153744055	+
Chr1	153744766	153744771	+
Chr1	153744898	153744903	+
Chr1	153745030	153745035	+
Chr1	153745444	153745449	+
Chr1	153764059	153764064	+
Chr1	153899977	153899982	+
Chr1	153902932	153902937	+
Chr1	153902972	153902977	+
Chr1	153904688	153904693	+
Chr1	153906441	153906446	+
Chr1	153906485	153906490	+
Chr1	153907118	153907123	+
Chr1	153907371	153907376	+
Chr1	153907416	153907421	+
Chr1	153907973	153907978	+
Chr1	153908175	153908180	+
Chr1	153908484	153908489	+
Chr1	153908808	153908813	+
Chr1	153909150	153909155	+
Chr1	153909411	153909416	+
Chr1	155202694	155202699	+
Chr1	155202825	155202830	+
Chr1	155567684	155567689	+
Chr1	155572241	155572246	+
Chr1	156051553	156051558	+
Chr1	156061868	156061873	+
Chr1	156062131	156062136	+
Chr1	156065364	156065369	+
Chr1	156065368	156065373	+
Chr1	156066687	156066692	+
Chr1	156366264	156366269	+
Chr1	156366472	156366477	+
Chr1	157464441	157464446	+
Chr1	157529262	157529267	+
Chr1	157529286	157529291	+
Chr1	157549438	157549443	+
Chr1	157567546	157567551	+
Chr1	157567687	157567692	+
Chr1	160065267	160065272	+
Chr1	160919845	160919850	+
Chr1	160919862	160919867	+
Chr1	160919868	160919873	+
Chr1	160974975	160974980	+
Chr1	160986889	160986894	+
Chr1	160987311	160987316	+
Chr1	160987485	160987490	+
Chr1	160989438	160989443	+
Chr1	160989474	160989479	+
Chr1	160989583	160989588	+
Chr1	160989636	160989641	+
Chr1	160992776	160992781	+
Chr1	160993455	160993460	+
Chr1	160993460	160993465	+
Chr1	160993601	160993606	+
Chr1	160996778	160996783	+
Chr1	160996851	160996856	+
Chr1	160997378	160997383	+
Chr1	160997391	160997396	+
Chr1	160997620	160997625	+
Chr1	160997690	160997695	+
Chr1	160998327	160998332	+
Chr1	160998385	160998390	+
Chr1	160998423	160998428	+
Chr1	160998459	160998464	+
Chr1	160998471	160998476	+
Chr1	160998637	160998642	+
Chr1	160998651	160998656	+
Chr1	160998667	160998672	+
Chr1	160998916	160998921	+
Chr1	160998920	160998925	+
Chr1	160998929	160998934	+
Chr1	160998935	160998940	+
Chr1	160998943	160998948	+
Chr1	160998958	160998963	+
Chr1	160998964	160998969	+
Chr1	160999449	160999454	+
Chr1	161000419	161000424	+
Chr1	161000481	161000486	+
Chr1	161002348	161002353	+
Chr1	161002414	161002419	+
Chr1	161002456	161002461	+
Chr1	161002764	161002769	+
Chr1	161002773	161002778	+
Chr1	161002837	161002842	+
Chr1	161002871	161002876	+
Chr1	161002947	161002952	+
Chr1	163942370	163942375	+
Chr1	163950622	163950627	+
Chr1	163953708	163953713	+
Chr1	164149154	164149159	+
Chr1	164154371	164154376	+
Chr1	164161835	164161840	+
Chr1	164165232	164165237	+
Chr1	164176953	164176958	+
Chr1	164181741	164181746	+
Chr1	164181771	164181776	+
Chr1	164182937	164182942	+
Chr1	164184966	164184971	+
Chr1	164186774	164186779	+
Chr1	164186903	164186908	+
Chr1	164191976	164191981	+
Chr1	164192023	164192028	+
Chr1	164192042	164192047	+
Chr1	164192230	164192235	+
Chr1	164192278	164192283	+
Chr1	164192323	164192328	+
Chr1	164192334	164192339	+
Chr1	164192380	164192385	+
Chr1	164192556	164192561	+
Chr1	164192616	164192621	+
Chr1	164192869	164192874	+
Chr1	164192915	164192920	+
Chr1	164192936	164192941	+
Chr1	164192950	164192955	+
Chr1	164192969	164192974	+
Chr1	164192985	164192990	+
Chr1	164193062	164193067	+
Chr1	164193085	164193090	+
Chr1	164193148	164193153	+
Chr1	164193490	164193495	+
Chr1	164193544	164193549	+
Chr1	164193574	164193579	+
Chr1	164193585	164193590	+
Chr1	164193639	164193644	+
Chr1	164193693	164193698	+
Chr1	164193814	164193819	+
Chr1	164193852	164193857	+
Chr1	164193895	164193900	+
Chr1	164193949	164193954	+
Chr1	164193957	164193962	+
Chr1	164194153	164194158	+
Chr1	164194164	164194169	+
Chr1	164194168	164194173	+
Chr1	164194187	164194192	+
Chr1	164194272	164194277	+
Chr1	164194492	164194497	+
Chr1	164194500	164194505	+
Chr1	164194565	164194570	+
Chr1	164207118	164207123	+
Chr1	164210905	164210910	+
Chr1	164214414	164214419	+
Chr1	164219465	164219470	+
Chr1	164219472	164219477	+
Chr1	164219593	164219598	+
Chr1	164219774	164219779	+
Chr1	164220106	164220111	+
Chr1	164220167	164220172	+
Chr1	164256988	164256993	+
Chr1	164263764	164263769	+
Chr1	164263849	164263854	+
Chr1	164265039	164265044	+
Chr1	164265204	164265209	+
Chr1	164265334	164265339	+
Chr1	165770769	165770774	+
Chr1	165774349	165774354	+
Chr1	165774434	165774439	+
Chr1	165774476	165774481	+
Chr1	165774486	165774491	+
Chr1	165774553	165774558	+
Chr1	165774641	165774646	+
Chr1	165774685	165774690	+
Chr1	165775183	165775188	+
Chr1	165775242	165775247	+
Chr1	166311307	166311312	+
Chr1	166314517	166314522	+
Chr1	166314558	166314563	+
Chr1	166315446	166315451	+
Chr1	167309329	167309334	+
Chr1	167309333	167309338	+
Chr1	167314121	167314126	+
Chr1	167325968	167325973	+
Chr1	167330724	167330729	+
Chr1	167364551	167364556	+
Chr1	167367723	167367728	+
Chr1	167367745	167367750	+
Chr1	167367963	167367968	+
Chr1	167368050	167368055	+
Chr1	167368055	167368060	+
Chr1	167368060	167368065	+
Chr1	167368070	167368075	+
Chr1	167368204	167368209	+
Chr1	167629452	167629457	+
Chr1	169693508	169693513	+
Chr1	169693515	169693520	+
Chr1	169694129	169694134	+
Chr1	169695698	169695703	+
Chr1	171214370	171214375	+
Chr1	171217623	171217628	+
Chr1	171217627	171217632	+
Chr1	171217705	171217710	+
Chr1	171217790	171217795	+
Chr1	171218058	171218063	+
Chr1	171218783	171218788	+
Chr1	171218836	171218841	+
Chr1	171225102	171225107	+
Chr1	171225468	171225473	+
Chr1	171225506	171225511	+
Chr1	171225512	171225517	+
Chr1	171225679	171225684	+
Chr1	171225691	171225696	+
Chr1	171225770	171225775	+
Chr1	171226156	171226161	+
Chr1	171226195	171226200	+
Chr1	171226229	171226234	+
Chr1	171226242	171226247	+
Chr1	171226370	171226375	+
Chr1	171336680	171336685	+
Chr1	171341080	171341085	+
Chr1	171341622	171341627	+
Chr1	171341684	171341689	+
Chr1	171354632	171354637	+
Chr1	171358366	171358371	+
Chr1	171358371	171358376	+
Chr1	171358871	171358876	+
Chr1	171420322	171420327	+
Chr1	171458218	171458223	+
Chr1	171463751	171463756	+
Chr1	171463993	171463998	+
Chr1	171464007	171464012	+
Chr1	171704975	171704980	+
Chr1	172113190	172113195	+
Chr1	172114828	172114833	+
Chr1	172120005	172120010	+
Chr1	172130871	172130876	+
Chr1	172172479	172172484	+
Chr1	172172944	172172949	+
Chr1	172193816	172193821	+
Chr1	172194773	172194778	+
Chr1	172195459	172195464	+
Chr1	172383945	172383950	+
Chr1	172698088	172698093	+
Chr1	172698579	172698584	+
Chr1	172698616	172698621	+
Chr1	172698745	172698750	+
Chr1	172698822	172698827	+
Chr1	172698882	172698887	+
Chr1	172698910	172698915	+
Chr1	172698938	172698943	+
Chr1	172699089	172699094	+
Chr1	172699218	172699223	+
Chr1	172699676	172699681	+
Chr1	172699917	172699922	+
Chr1	175632276	175632281	+
Chr1	175641584	175641589	+
Chr1	175659775	175659780	+
Chr1	175659788	175659793	+
Chr1	175659821	175659826	+
Chr1	175660431	175660436	+
Chr1	175660570	175660575	+
Chr1	175660635	175660640	+
Chr1	175660685	175660690	+
Chr1	175660836	175660841	+
Chr1	177448390	177448395	+
Chr1	177450754	177450759	+
Chr1	178322671	178322676	+
Chr1	178322687	178322692	+
Chr1	180579320	180579325	+
Chr1	180587914	180587919	+
Chr1	180594762	180594767	+
Chr1	180738544	180738549	+
Chr1	180861181	180861186	+
Chr1	180866170	180866175	+
Chr1	180974762	180974767	+
Chr1	180975060	180975065	+
Chr1	180975103	180975108	+
Chr1	181166322	181166327	+
Chr1	182892191	182892196	+
Chr1	185221903	185221908	+
Chr1	185352784	185352789	+
Chr1	185356527	185356532	+
Chr1	185356943	185356948	+
Chr1	185356958	185356963	+
Chr1	185372948	185372953	+
Chr1	185378841	185378846	+
Chr1	185385093	185385098	+
Chr1	185394461	185394466	+
Chr1	185396130	185396135	+
Chr1	185407746	185407751	+
Chr1	185414402	185414407	+
Chr1	185427889	185427894	+
Chr1	185428336	185428341	+
Chr1	185428343	185428348	+
Chr1	185464495	185464500	+
Chr1	185464511	185464516	+
Chr1	185464522	185464527	+
Chr1	185464536	185464541	+
Chr1	185464957	185464962	+
Chr1	187225907	187225912	+
Chr1	187341522	187341527	+
Chr1	190933182	190933187	+
Chr1	190945764	190945769	+
Chr1	191719554	191719559	+
Chr1	191760097	191760102	+
Chr1	191760173	191760178	+
Chr1	191778565	191778570	+
Chr1	191778814	191778819	+
Chr1	191778826	191778831	+
Chr1	191779819	191779824	+
Chr1	191779972	191779977	+
Chr1	191780141	191780146	+
Chr1	191780884	191780889	+
Chr1	191781147	191781152	+
Chr1	191781206	191781211	+
Chr1	191781584	191781589	+
Chr1	191909429	191909434	+
Chr1	191909672	191909677	+
Chr1	191909791	191909796	+
Chr1	191913180	191913185	+
Chr1	193343819	193343824	+
Chr10	3547037	3547042	+
Chr10	3547056	3547061	+
Chr10	3547062	3547067	+
Chr10	3547146	3547151	+
Chr10	3547156	3547161	+
Chr10	3552394	3552399	+
Chr10	3554365	3554370	+
Chr10	3554768	3554773	+
Chr10	3554860	3554865	+
Chr10	3795695	3795700	+
Chr10	3963614	3963619	+
Chr10	5001986	5001991	+
Chr10	5004025	5004030	+
Chr10	7678859	7678864	+
Chr10	7702856	7702861	+
Chr10	7716441	7716446	+
Chr10	7814746	7814751	+
Chr10	7821214	7821219	+
Chr10	7822558	7822563	+
Chr10	11217587	11217592	+
Chr10	17724595	17724600	+
Chr10	17724900	17724905	+
Chr10	17724908	17724913	+
Chr10	17724924	17724929	+
Chr10	18125130	18125135	+
Chr10	18855949	18855954	+
Chr10	18856785	18856790	+
Chr10	18857057	18857062	+
Chr10	19609289	19609294	+
Chr10	19609311	19609316	+
Chr10	19609495	19609500	+
Chr10	19609527	19609532	+
Chr10	20325425	20325430	+
Chr10	20325547	20325552	+
Chr10	20334585	20334590	+
Chr10	21342467	21342472	+
Chr10	21342542	21342547	+
Chr10	21377372	21377377	+
Chr10	21380969	21380974	+
Chr10	21382319	21382324	+
Chr10	21391911	21391916	+
Chr10	21395706	21395711	+
Chr10	21395734	21395739	+
Chr10	21395788	21395793	+
Chr10	21395912	21395917	+
Chr10	21396458	21396463	+
Chr10	21396494	21396499	+
Chr10	21396501	21396506	+
Chr10	23865886	23865891	+
Chr10	23869749	23869754	+
Chr10	23869819	23869824	+
Chr10	23904772	23904777	+
Chr10	24301863	24301868	+
Chr10	24302695	24302700	+
Chr10	26793306	26793311	+
Chr10	26918548	26918553	+
Chr10	28093587	28093592	+
Chr10	28534511	28534516	+
Chr10	28596786	28596791	+
Chr10	29344465	29344470	+
Chr10	29345139	29345144	+
Chr10	31248874	31248879	+
Chr10	31250037	31250042	+
Chr10	33863998	33864003	+
Chr10	33866577	33866582	+
Chr10	33866584	33866589	+
Chr10	33877426	33877431	+
Chr10	33877433	33877438	+
Chr10	33879438	33879443	+
Chr10	34282909	34282914	+
Chr10	34608569	34608574	+
Chr10	36997472	36997477	+
Chr10	36998537	36998542	+
Chr10	40649420	40649425	+
Chr10	41464411	41464416	+
Chr10	41464504	41464509	+
Chr10	41487027	41487032	+
Chr10	41528843	41528848	+
Chr10	41528892	41528897	+
Chr10	41530404	41530409	+
Chr10	41530977	41530982	+
Chr10	41531006	41531011	+
Chr10	41874356	41874361	+
Chr10	42533267	42533272	+
Chr10	42812711	42812716	+
Chr10	42815118	42815123	+
Chr10	42815189	42815194	+
Chr10	42815216	42815221	+
Chr10	42823922	42823927	+
Chr10	42828961	42828966	+
Chr10	42828988	42828993	+
Chr10	42829045	42829050	+
Chr10	43440132	43440137	+
Chr10	44289934	44289939	+
Chr10	45158643	45158648	+
Chr10	50644985	50644990	+
Chr10	50716679	50716684	+
Chr10	51486215	51486220	+
Chr10	51496494	51496499	+
Chr10	52437957	52437962	+
Chr10	52439164	52439169	+
Chr10	52439203	52439208	+
Chr10	53607831	53607836	+
Chr10	57807448	57807453	+
Chr10	57811361	57811366	+
Chr10	58269718	58269723	+
Chr10	58270851	58270856	+
Chr10	58480159	58480164	+
Chr10	58480180	58480185	+
Chr10	58492818	58492823	+
Chr10	58492840	58492845	+
Chr10	59421754	59421759	+
Chr10	59421881	59421886	+
Chr10	59421967	59421972	+
Chr10	59897488	59897493	+
Chr10	59897545	59897550	+
Chr10	59897564	59897569	+
Chr10	59897590	59897595	+
Chr10	59898217	59898222	+
Chr10	60099953	60099958	+
Chr10	60291717	60291722	+
Chr10	60294600	60294605	+
Chr10	60295056	60295061	+
Chr10	60300212	60300217	+
Chr10	60300813	60300818	+
Chr10	60301772	60301777	+
Chr10	60301804	60301809	+
Chr10	61091811	61091816	+
Chr10	61091829	61091834	+
Chr10	61091842	61091847	+
Chr10	61093965	61093970	+
Chr10	61094257	61094262	+
Chr10	61094280	61094285	+
Chr10	61660931	61660936	+
Chr10	61673959	61673964	+
Chr10	61674110	61674115	+
Chr10	61674165	61674170	+
Chr10	61680336	61680341	+
Chr10	61685119	61685124	+
Chr10	61691435	61691440	+
Chr10	61692697	61692702	+
Chr10	61692759	61692764	+
Chr10	61693175	61693180	+
Chr10	61693181	61693186	+
Chr10	61693294	61693299	+
Chr10	61696745	61696750	+
Chr10	61702697	61702702	+
Chr10	62071077	62071082	+
Chr10	62071095	62071100	+
Chr10	62071115	62071120	+
Chr10	62071197	62071202	+
Chr10	62071670	62071675	+
Chr10	62071709	62071714	+
Chr10	62071747	62071752	+
Chr10	62072006	62072011	+
Chr10	62962740	62962745	+
Chr10	63046489	63046494	+
Chr10	63046498	63046503	+
Chr10	63050177	63050182	+
Chr10	63058655	63058660	+
Chr10	63058659	63058664	+
Chr10	63061597	63061602	+
Chr10	63068776	63068781	+
Chr10	63070520	63070525	+
Chr10	63070598	63070603	+
Chr10	63074634	63074639	+
Chr10	63074643	63074648	+
Chr10	63074658	63074663	+
Chr10	63074667	63074672	+
Chr10	63076575	63076580	+
Chr10	63076646	63076651	+
Chr10	63077638	63077643	+
Chr10	63077655	63077660	+
Chr10	63077868	63077873	+
Chr10	63245994	63245999	+
Chr10	63403509	63403514	+
Chr10	63403523	63403528	+
Chr10	67240744	67240749	+
Chr10	69270651	69270656	+
Chr10	69272081	69272086	+
Chr10	69285484	69285489	+
Chr10	69289577	69289582	+
Chr10	69663292	69663297	+
Chr10	71382001	71382006	+
Chr10	71383580	71383585	+
Chr10	71385386	71385391	+
Chr10	71385414	71385419	+
Chr10	71385433	71385438	+
Chr10	72657659	72657664	+
Chr10	72674913	72674918	+
Chr10	75054727	75054732	+
Chr10	75412818	75412823	+
Chr10	75425402	75425407	+
Chr10	75425422	75425427	+
Chr10	75428254	75428259	+
Chr10	75428329	75428334	+
Chr10	75430029	75430034	+
Chr10	75439883	75439888	+
Chr10	75439970	75439975	+
Chr10	75440112	75440117	+
Chr10	75518091	75518096	+
Chr10	75532224	75532229	+
Chr10	75614996	75615001	+
Chr10	75615184	75615189	+
Chr10	75937374	75937379	+
Chr10	75937696	75937701	+
Chr10	75937707	75937712	+
Chr10	76547505	76547510	+
Chr10	76553867	76553872	+
Chr10	76553928	76553933	+
Chr10	76575746	76575751	+
Chr10	76578114	76578119	+
Chr10	76580162	76580167	+
Chr10	76584046	76584051	+
Chr10	76584429	76584434	+
Chr10	76585587	76585592	+
Chr10	76585594	76585599	+
Chr10	76585600	76585605	+
Chr10	76585606	76585611	+
Chr10	76585711	76585716	+
Chr10	76585789	76585794	+
Chr10	76586185	76586190	+
Chr10	76588544	76588549	+
Chr10	76588981	76588986	+
Chr10	76588994	76588999	+
Chr10	76589553	76589558	+
Chr10	77565554	77565559	+
Chr10	77565607	77565612	+
Chr10	77581911	77581916	+
Chr10	77593882	77593887	+
Chr10	77597262	77597267	+
Chr10	77598092	77598097	+
Chr10	77598430	77598435	+
Chr10	77598491	77598496	+
Chr10	77598660	77598665	+
Chr10	77616190	77616195	+
Chr10	77616862	77616867	+
Chr10	77617395	77617400	+
Chr10	77645952	77645957	+
Chr10	78427614	78427619	+
Chr10	78584486	78584491	+
Chr10	79675986	79675991	+
Chr10	79688075	79688080	+
Chr10	79688308	79688313	+
Chr10	79709794	79709799	+
Chr10	79710903	79710908	+
Chr10	79710908	79710913	+
Chr10	79711523	79711528	+
Chr10	79711650	79711655	+
Chr10	79711708	79711713	+
Chr10	79711756	79711761	+
Chr10	79711778	79711783	+
Chr10	79864417	79864422	+
Chr10	79962350	79962355	+
Chr10	79967666	79967671	+
Chr10	79967678	79967683	+
Chr10	79969012	79969017	+
Chr10	80031449	80031454	+
Chr10	80125523	80125528	+
Chr10	80126092	80126097	+
Chr10	80129936	80129941	+
Chr10	80130378	80130383	+
Chr10	80145574	80145579	+
Chr10	80145797	80145802	+
Chr10	80145806	80145811	+
Chr10	80155319	80155324	+
Chr10	80158321	80158326	+
Chr10	80158360	80158365	+
Chr10	80256700	80256705	+
Chr10	80256776	80256781	+
Chr10	80274846	80274851	+
Chr10	80287828	80287833	+
Chr10	80288405	80288410	+
Chr10	80330266	80330271	+
Chr10	80334105	80334110	+
Chr10	80335235	80335240	+
Chr10	80335243	80335248	+
Chr10	80335333	80335338	+
Chr10	80335546	80335551	+
Chr10	80335657	80335662	+
Chr10	80335805	80335810	+
Chr10	80335898	80335903	+
Chr10	80335915	80335920	+
Chr10	80336055	80336060	+
Chr10	80336127	80336132	+
Chr10	80336159	80336164	+
Chr10	80336219	80336224	+
Chr10	80336273	80336278	+
Chr10	80336285	80336290	+
Chr10	80336324	80336329	+
Chr10	80336345	80336350	+
Chr10	80336368	80336373	+
Chr10	80336421	80336426	+
Chr10	80607647	80607652	+
Chr10	80640205	80640210	+
Chr10	80640657	80640662	+
Chr10	80640736	80640741	+
Chr10	80705088	80705093	+
Chr10	80705381	80705386	+
Chr10	80783503	80783508	+
Chr10	80794377	80794382	+
Chr10	80804905	80804910	+
Chr10	81082202	81082207	+
Chr10	81123657	81123662	+
Chr10	81123818	81123823	+
Chr10	81123840	81123845	+
Chr10	81123845	81123850	+
Chr10	81148444	81148449	+
Chr10	81148448	81148453	+
Chr10	81148455	81148460	+
Chr10	81148460	81148465	+
Chr10	81148465	81148470	+
Chr10	81148489	81148494	+
Chr10	81148762	81148767	+
Chr10	81151161	81151166	+
Chr10	81151565	81151570	+
Chr10	81151594	81151599	+
Chr10	81152105	81152110	+
Chr10	81177720	81177725	+
Chr10	81177744	81177749	+
Chr10	81178091	81178096	+
Chr10	81178160	81178165	+
Chr10	81178750	81178755	+
Chr10	81178759	81178764	+
Chr10	81179229	81179234	+
Chr10	81179403	81179408	+
Chr10	81179602	81179607	+
Chr10	81179614	81179619	+
Chr10	81179623	81179628	+
Chr10	81180050	81180055	+
Chr10	81180206	81180211	+
Chr10	81180230	81180235	+
Chr10	81181117	81181122	+
Chr10	81182057	81182062	+
Chr10	81182069	81182074	+
Chr10	81182073	81182078	+
Chr10	81182257	81182262	+
Chr10	81182435	81182440	+
Chr10	81182476	81182481	+
Chr10	81192958	81192963	+
Chr10	81319969	81319974	+
Chr10	81322980	81322985	+
Chr10	81559568	81559573	+
Chr10	81565632	81565637	+
Chr10	81565642	81565647	+
Chr10	81565653	81565658	+
Chr10	81565716	81565721	+
Chr10	81565726	81565731	+
Chr10	81589097	81589102	+
Chr10	81609792	81609797	+
Chr10	82881894	82881899	+
Chr10	82881906	82881911	+
Chr10	82897429	82897434	+
Chr10	82897686	82897691	+
Chr10	83366086	83366091	+
Chr10	83591762	83591767	+
Chr10	83594874	83594879	+
Chr10	84614347	84614352	+
Chr10	84711372	84711377	+
Chr10	86048328	86048333	+
Chr10	86347597	86347602	+
Chr10	86349097	86349102	+
Chr10	87521935	87521940	+
Chr10	87521962	87521967	+
Chr10	87522055	87522060	+
Chr10	87522063	87522068	+
Chr10	87538174	87538179	+
Chr10	87538188	87538193	+
Chr10	87538305	87538310	+
Chr10	87538317	87538322	+
Chr10	87554376	87554381	+
Chr10	87554424	87554429	+
Chr10	87567317	87567322	+
Chr10	87567359	87567364	+
Chr10	87567426	87567431	+
Chr10	87570338	87570343	+
Chr10	87575369	87575374	+
Chr10	87576201	87576206	+
Chr10	87578898	87578903	+
Chr10	87581919	87581924	+
Chr10	87583576	87583581	+
Chr10	87583595	87583600	+
Chr10	87583600	87583605	+
Chr10	87583764	87583769	+
Chr10	87583874	87583879	+
Chr10	87583974	87583979	+
Chr10	87584091	87584096	+
Chr10	87584132	87584137	+
Chr10	87861358	87861363	+
Chr10	87913707	87913712	+
Chr10	87913789	87913794	+
Chr10	87915314	87915319	+
Chr10	87915375	87915380	+
Chr10	87917013	87917018	+
Chr10	87930688	87930693	+
Chr10	87930802	87930807	+
Chr10	87930810	87930815	+
Chr10	87930886	87930891	+
Chr10	88240402	88240407	+
Chr10	88433789	88433794	+
Chr10	88446737	88446742	+
Chr10	88735952	88735957	+
Chr10	88743195	88743200	+
Chr10	88744047	88744052	+
Chr10	89804954	89804959	+
Chr10	89805323	89805328	+
Chr10	89805401	89805406	+
Chr10	89808586	89808591	+
Chr10	89819837	89819842	+
Chr10	91097728	91097733	+
Chr10	91097741	91097746	+
Chr10	91097746	91097751	+
Chr10	93483028	93483033	+
Chr10	93489240	93489245	+
Chr10	93489321	93489326	+
Chr10	93490534	93490539	+
Chr10	93497050	93497055	+
Chr10	93497062	93497067	+
Chr10	93497075	93497080	+
Chr10	93497105	93497110	+
Chr10	93497111	93497116	+
Chr10	93498756	93498761	+
Chr10	93500670	93500675	+
Chr10	93500687	93500692	+
Chr10	93504486	93504491	+
Chr10	93504491	93504496	+
Chr10	93504528	93504533	+
Chr10	93504541	93504546	+
Chr10	93505809	93505814	+
Chr10	93515489	93515494	+
Chr10	93515493	93515498	+
Chr10	93516402	93516407	+
Chr10	93516568	93516573	+
Chr10	93516685	93516690	+
Chr10	93516911	93516916	+
Chr10	93516993	93516998	+
Chr10	93516997	93517002	+
Chr10	93517287	93517292	+
Chr10	93519217	93519222	+
Chr10	94043891	94043896	+
Chr10	94199985	94199990	+
Chr10	94589799	94589804	+
Chr10	94589804	94589809	+
Chr10	95517514	95517519	+
Chr10	96024016	96024021	+
Chr10	96026615	96026620	+
Chr10	96028479	96028484	+
Chr10	96037479	96037484	+
Chr10	96037500	96037505	+
Chr10	97495047	97495052	+
Chr10	97495056	97495061	+
Chr10	97495095	97495100	+
Chr10	97506627	97506632	+
Chr10	97517687	97517692	+
Chr10	97517897	97517902	+
Chr10	97518029	97518034	+
Chr10	98994718	98994723	+
Chr10	99023789	99023794	+
Chr10	99023813	99023818	+
Chr10	99264051	99264056	+
Chr10	99266194	99266199	+
Chr10	99266605	99266610	+
Chr10	105847258	105847263	+
Chr10	107276575	107276580	+
Chr10	107323558	107323563	+
Chr10	107420307	107420312	+
Chr10	107421392	107421397	+
Chr10	107421479	107421484	+
Chr10	107421486	107421491	+
Chr10	107421490	107421495	+
Chr10	107421494	107421499	+
Chr10	107422657	107422662	+
Chr10	107424796	107424801	+
Chr10	108260904	108260909	+
Chr10	108260958	108260963	+
Chr10	108277386	108277391	+
Chr10	111214710	111214715	+
Chr10	111272208	111272213	+
Chr10	111496797	111496802	+
Chr10	111508159	111508164	+
Chr10	111508267	111508272	+
Chr10	111508387	111508392	+
Chr10	111508541	111508546	+
Chr10	115401700	115401705	+
Chr10	115408925	115408930	+
Chr10	115429530	115429535	+
Chr10	115432767	115432772	+
Chr10	116317527	116317532	+
Chr10	116372897	116372902	+
Chr10	116374071	116374076	+
Chr10	116383930	116383935	+
Chr10	116383936	116383941	+
Chr10	116384860	116384865	+
Chr10	116387164	116387169	+
Chr10	116387748	116387753	+
Chr10	116387989	116387994	+
Chr10	116387999	116388004	+
Chr10	116389516	116389521	+
Chr10	120216180	120216185	+
Chr10	120217584	120217589	+
Chr10	120224841	120224846	+
Chr10	120224872	120224877	+
Chr10	120231631	120231636	+
Chr10	121381226	121381231	+
Chr10	121395404	121395409	+
Chr10	121395565	121395570	+
Chr10	121396554	121396559	+
Chr10	121397021	121397026	+
Chr10	121397193	121397198	+
Chr10	122448521	122448526	+
Chr10	122452938	122452943	+
Chr10	126999962	126999967	+
Chr10	127043976	127043981	+
Chr10	127045430	127045435	+
Chr10	127045610	127045615	+
Chr10	127067266	127067271	+
Chr10	127067271	127067276	+
Chr10	127171712	127171717	+
Chr10	127172137	127172142	+
Chr10	127172212	127172217	+
Chr10	127274795	127274800	+
Chr10	127281951	127281956	+
Chr10	127295882	127295887	+
Chr10	127444367	127444372	+
Chr10	127454712	127454717	+
Chr10	127498524	127498529	+
Chr10	127498549	127498554	+
Chr10	127650827	127650832	+
Chr10	127660104	127660109	+
Chr10	127660121	127660126	+
Chr10	127660286	127660291	+
Chr10	127660309	127660314	+
Chr10	127660323	127660328	+
Chr10	127660438	127660443	+
Chr10	127776630	127776635	+
Chr10	127791186	127791191	+
Chr10	127804478	127804483	+
Chr10	127813782	127813787	+
Chr10	127815553	127815558	+
Chr10	127815774	127815779	+
Chr10	127815839	127815844	+
Chr10	127866550	127866555	+
Chr10	127866638	127866643	+
Chr10	127866680	127866685	+
Chr10	127866769	127866774	+
Chr10	127866787	127866792	+
Chr10	127871439	127871444	+
Chr10	127872702	127872707	+
Chr10	127872760	127872765	+
Chr10	127872849	127872854	+
Chr10	127873045	127873050	+
Chr10	127873901	127873906	+
Chr10	127873932	127873937	+
Chr10	127875078	127875083	+
Chr10	127876358	127876363	+
Chr10	127877231	127877236	+
Chr10	127910553	127910558	+
Chr10	127911023	127911028	+
Chr10	127911090	127911095	+
Chr10	127911112	127911117	+
Chr10	128048270	128048275	+
Chr10	128048630	128048635	+
Chr10	128084036	128084041	+
Chr10	128084311	128084316	+
Chr10	128084401	128084406	+
Chr10	128084461	128084466	+
Chr10	128085434	128085439	+
Chr10	128085440	128085445	+
Chr10	128085468	128085473	+
Chr10	128085549	128085554	+
Chr10	128086126	128086131	+
Chr10	128088448	128088453	+
Chr10	128090120	128090125	+
Chr10	128090351	128090356	+
Chr10	128116748	128116753	+
Chr10	128119288	128119293	+
Chr10	128200923	128200928	+
Chr10	128201347	128201352	+
Chr10	128203196	128203201	+
Chr10	128206960	128206965	+
Chr10	128207559	128207564	+
Chr10	128209382	128209387	+
Chr10	128209406	128209411	+
Chr10	128209865	128209870	+
Chr10	128209897	128209902	+
Chr10	128254356	128254361	+
Chr10	128254556	128254561	+
Chr10	128254615	128254620	+
Chr10	128254767	128254772	+
Chr10	128254910	128254915	+
Chr10	128254960	128254965	+
Chr10	128255087	128255092	+
Chr10	128255193	128255198	+
Chr10	128255233	128255238	+
Chr10	128255577	128255582	+
Chr10	128255823	128255828	+
Chr10	128255873	128255878	+
Chr10	128255900	128255905	+
Chr10	128268717	128268722	+
Chr10	128268737	128268742	+
Chr10	128268759	128268764	+
Chr10	128269150	128269155	+
Chr10	128269157	128269162	+
Chr10	128269388	128269393	+
Chr10	128269487	128269492	+
Chr10	128269592	128269597	+
Chr10	128269816	128269821	+
Chr10	128269928	128269933	+
Chr10	128269964	128269969	+
Chr10	128270114	128270119	+
Chr10	128270150	128270155	+
Chr10	128271250	128271255	+
Chr10	128277541	128277546	+
Chr10	128281411	128281416	+
Chr10	128282975	128282980	+
Chr10	128282987	128282992	+
Chr10	128283002	128283007	+
Chr10	128283006	128283011	+
Chr10	128291610	128291615	+
Chr10	128292507	128292512	+
Chr10	128292792	128292797	+
Chr10	128292839	128292844	+
Chr10	128307403	128307408	+
Chr10	128312759	128312764	+
Chr10	128312776	128312781	+
Chr10	128327096	128327101	+
Chr10	128327156	128327161	+
Chr10	128327166	128327171	+
Chr10	128327175	128327180	+
Chr10	128361144	128361149	+
Chr10	128361155	128361160	+
Chr10	128361295	128361300	+
Chr10	128394000	128394005	+
Chr10	128439412	128439417	+
Chr10	128463590	128463595	+
Chr10	128485614	128485619	+
Chr10	128487626	128487631	+
Chr10	128488917	128488922	+
Chr10	128765700	128765705	+
Chr10	128795650	128795655	+
Chr10	128798168	128798173	+
Chr10	128799048	128799053	+
Chr10	128800655	128800660	+
Chr10	128800661	128800666	+
Chr10	128800677	128800682	+
Chr10	128800682	128800687	+
Chr10	128800689	128800694	+
Chr10	128800693	128800698	+
Chr10	128800706	128800711	+
Chr10	128800712	128800717	+
Chr10	128806522	128806527	+
Chr10	128807064	128807069	+
Chr10	128846575	128846580	+
Chr10	128912810	128912815	+
Chr11	3242568	3242573	+
Chr11	3300827	3300832	+
Chr11	3300851	3300856	+
Chr11	3689422	3689427	+
Chr11	4035129	4035134	+
Chr11	4043340	4043345	+
Chr11	4046431	4046436	+
Chr11	4046482	4046487	+
Chr11	4046497	4046502	+
Chr11	4046566	4046571	+
Chr11	4046757	4046762	+
Chr11	4046786	4046791	+
Chr11	4046863	4046868	+
Chr11	4046948	4046953	+
Chr11	4047128	4047133	+
Chr11	4047398	4047403	+
Chr11	4047703	4047708	+
Chr11	4047793	4047798	+
Chr11	4047840	4047845	+
Chr11	4047891	4047896	+
Chr11	4047900	4047905	+
Chr11	4180522	4180527	+
Chr11	4180621	4180626	+
Chr11	4682968	4682973	+
Chr11	4683031	4683036	+
Chr11	4888928	4888933	+
Chr11	4891429	4891434	+
Chr11	4893221	4893226	+
Chr11	4893331	4893336	+
Chr11	4893572	4893577	+
Chr11	4928864	4928869	+
Chr11	5041835	5041840	+
Chr11	5105468	5105473	+
Chr11	5521869	5521874	+
Chr11	5521931	5521936	+
Chr11	5521948	5521953	+
Chr11	5524832	5524837	+
Chr11	5524864	5524869	+
Chr11	5524934	5524939	+
Chr11	5525061	5525066	+
Chr11	5525181	5525186	+
Chr11	5525857	5525862	+
Chr11	5966835	5966840	+
Chr11	6349427	6349432	+
Chr11	6419809	6419814	+
Chr11	6596348	6596353	+
Chr11	6596713	6596718	+
Chr11	16778722	16778727	+
Chr11	16813012	16813017	+
Chr11	16845995	16846000	+
Chr11	16860226	16860231	+
Chr11	16871644	16871649	+
Chr11	16875076	16875081	+
Chr11	16875085	16875090	+
Chr11	16875095	16875100	+
Chr11	16875105	16875110	+
Chr11	16875120	16875125	+
Chr11	16883538	16883543	+
Chr11	16887342	16887347	+
Chr11	16888398	16888403	+
Chr11	16889259	16889264	+
Chr11	16889274	16889279	+
Chr11	16891212	16891217	+
Chr11	16909799	16909804	+
Chr11	16911722	16911727	+
Chr11	16911970	16911975	+
Chr11	16912111	16912116	+
Chr11	16912126	16912131	+
Chr11	16912170	16912175	+
Chr11	16912306	16912311	+
Chr11	16912322	16912327	+
Chr11	16912608	16912613	+
Chr11	16912612	16912617	+
Chr11	16912623	16912628	+
Chr11	16912670	16912675	+
Chr11	16912680	16912685	+
Chr11	16913061	16913066	+
Chr11	16913897	16913902	+
Chr11	16913906	16913911	+
Chr11	16914834	16914839	+
Chr11	16916056	16916061	+
Chr11	16917249	16917254	+
Chr11	16917400	16917405	+
Chr11	16918118	16918123	+
Chr11	16918139	16918144	+
Chr11	17194791	17194796	+
Chr11	17199254	17199259	+
Chr11	17200368	17200373	+
Chr11	17267022	17267027	+
Chr11	19985681	19985686	+
Chr11	20224446	20224451	+
Chr11	20224902	20224907	+
Chr11	20226780	20226785	+
Chr11	21149373	21149378	+
Chr11	22973518	22973523	+
Chr11	22973527	22973532	+
Chr11	22973551	22973556	+
Chr11	22974544	22974549	+
Chr11	23003294	23003299	+
Chr11	23003329	23003334	+
Chr11	23367537	23367542	+
Chr11	23488324	23488329	+
Chr11	29154859	29154864	+
Chr11	29188073	29188078	+
Chr11	29219112	29219117	+
Chr11	29470444	29470449	+
Chr11	29543302	29543307	+
Chr11	29742045	29742050	+
Chr11	29742401	29742406	+
Chr11	29742701	29742706	+
Chr11	29742877	29742882	+
Chr11	29742909	29742914	+
Chr11	30819049	30819054	+
Chr11	30845263	30845268	+
Chr11	30852724	30852729	+
Chr11	30852736	30852741	+
Chr11	30853369	30853374	+
Chr11	30880299	30880304	+
Chr11	30880346	30880351	+
Chr11	30880356	30880361	+
Chr11	32624541	32624546	+
Chr11	32746170	32746175	+
Chr11	33604131	33604136	+
Chr11	35790279	35790284	+
Chr11	40736396	40736401	+
Chr11	40736614	40736619	+
Chr11	43445234	43445239	+
Chr11	43705010	43705015	+
Chr11	45909145	45909150	+
Chr11	45910618	45910623	+
Chr11	46815589	46815594	+
Chr11	46844331	46844336	+
Chr11	48800546	48800551	+
Chr11	48804217	48804222	+
Chr11	48805543	48805548	+
Chr11	48806071	48806076	+
Chr11	48806085	48806090	+
Chr11	48840733	48840738	+
Chr11	48841845	48841850	+
Chr11	48844660	48844665	+
Chr11	48847053	48847058	+
Chr11	48850695	48850700	+
Chr11	49260606	49260611	+
Chr11	49261136	49261141	+
Chr11	49261479	49261484	+
Chr11	49261698	49261703	+
Chr11	49261869	49261874	+
Chr11	49262830	49262835	+
Chr11	49651258	49651263	+
Chr11	49652359	49652364	+
Chr11	49876997	49877002	+
Chr11	49882152	49882157	+
Chr11	49886173	49886178	+
Chr11	50071414	50071419	+
Chr11	50170900	50170905	+
Chr11	50171235	50171240	+
Chr11	50171316	50171321	+
Chr11	50171323	50171328	+
Chr11	50171337	50171342	+
Chr11	50171896	50171901	+
Chr11	50171953	50171958	+
Chr11	50172532	50172537	+
Chr11	50231468	50231473	+
Chr11	50381571	50381576	+
Chr11	51272781	51272786	+
Chr11	51280355	51280360	+
Chr11	51593073	51593078	+
Chr11	51619909	51619914	+
Chr11	51791511	51791516	+
Chr11	51791577	51791582	+
Chr11	51791722	51791727	+
Chr11	51791910	51791915	+
Chr11	52121958	52121963	+
Chr11	52121983	52121988	+
Chr11	52122004	52122009	+
Chr11	52122079	52122084	+
Chr11	52122162	52122167	+
Chr11	52122272	52122277	+
Chr11	52122603	52122608	+
Chr11	52243670	52243675	+
Chr11	52245074	52245079	+
Chr11	52376448	52376453	+
Chr11	52376463	52376468	+
Chr11	52385624	52385629	+
Chr11	52403247	52403252	+
Chr11	52403268	52403273	+
Chr11	52403382	52403387	+
Chr11	52408552	52408557	+
Chr11	53399877	53399882	+
Chr11	53400026	53400031	+
Chr11	54401060	54401065	+
Chr11	54565231	54565236	+
Chr11	55110261	55110266	+
Chr11	55110841	55110846	+
Chr11	55500363	55500368	+
Chr11	55500388	55500393	+
Chr11	55500725	55500730	+
Chr11	55500880	55500885	+
Chr11	55504835	55504840	+
Chr11	57787479	57787484	+
Chr11	58057372	58057377	+
Chr11	58058724	58058729	+
Chr11	58059436	58059441	+
Chr11	58059449	58059454	+
Chr11	58059457	58059462	+
Chr11	58059468	58059473	+
Chr11	58059675	58059680	+
Chr11	58059770	58059775	+
Chr11	58060448	58060453	+
Chr11	58060598	58060603	+
Chr11	58206041	58206046	+
Chr11	58207549	58207554	+
Chr11	58207568	58207573	+
Chr11	58982456	58982461	+
Chr11	59205777	59205782	+
Chr11	59205879	59205884	+
Chr11	59210021	59210026	+
Chr11	59210030	59210035	+
Chr11	59737256	59737261	+
Chr11	59848921	59848926	+
Chr11	59962202	59962207	+
Chr11	60141244	60141249	+
Chr11	60554255	60554260	+
Chr11	60732943	60732948	+
Chr11	60778606	60778611	+
Chr11	60788266	60788271	+
Chr11	60858092	60858097	+
Chr11	60858149	60858154	+
Chr11	60950018	60950023	+
Chr11	60950042	60950047	+
Chr11	62309081	62309086	+
Chr11	62315190	62315195	+
Chr11	67034733	67034738	+
Chr11	67055891	67055896	+
Chr11	67065318	67065323	+
Chr11	69109243	69109248	+
Chr11	69325755	69325760	+
Chr11	69325766	69325771	+
Chr11	69325775	69325780	+
Chr11	69396661	69396666	+
Chr11	69904055	69904060	+
Chr11	69914764	69914769	+
Chr11	69914847	69914852	+
Chr11	69916559	69916564	+
Chr11	69991806	69991811	+
Chr11	69992399	69992404	+
Chr11	69992405	69992410	+
Chr11	69994830	69994835	+
Chr11	69994930	69994935	+
Chr11	69998656	69998661	+
Chr11	69998680	69998685	+
Chr11	70057643	70057648	+
Chr11	70057735	70057740	+
Chr11	70057759	70057764	+
Chr11	70057825	70057830	+
Chr11	70093086	70093091	+
Chr11	70093101	70093106	+
Chr11	70106018	70106023	+
Chr11	70106052	70106057	+
Chr11	70106177	70106182	+
Chr11	70106184	70106189	+
Chr11	70440658	70440663	+
Chr11	70525473	70525478	+
Chr11	70525939	70525944	+
Chr11	70527533	70527538	+
Chr11	70614252	70614257	+
Chr11	70614459	70614464	+
Chr11	70651029	70651034	+
Chr11	70651360	70651365	+
Chr11	70662505	70662510	+
Chr11	70706740	70706745	+
Chr11	70709545	70709550	+
Chr11	70719016	70719021	+
Chr11	70724080	70724085	+
Chr11	70724981	70724986	+
Chr11	70726366	70726371	+
Chr11	70729430	70729435	+
Chr11	70730279	70730284	+
Chr11	70730362	70730367	+
Chr11	70977793	70977798	+
Chr11	70977830	70977835	+
Chr11	72209784	72209789	+
Chr11	72308733	72308738	+
Chr11	72308766	72308771	+
Chr11	72447749	72447754	+
Chr11	72447827	72447832	+
Chr11	72450971	72450976	+
Chr11	72451214	72451219	+
Chr11	72451222	72451227	+
Chr11	72451502	72451507	+
Chr11	72451532	72451537	+
Chr11	72614117	72614122	+
Chr11	72768111	72768116	+
Chr11	72836334	72836339	+
Chr11	72926424	72926429	+
Chr11	73038691	73038696	+
Chr11	73217909	73217914	+
Chr11	73223506	73223511	+
Chr11	74656536	74656541	+
Chr11	74661639	74661644	+
Chr11	74661725	74661730	+
Chr11	74661959	74661964	+
Chr11	74666194	74666199	+
Chr11	74669594	74669599	+
Chr11	74670839	74670844	+
Chr11	74845703	74845708	+
Chr11	74909297	74909302	+
Chr11	74930435	74930440	+
Chr11	75122576	75122581	+
Chr11	75163054	75163059	+
Chr11	75240015	75240020	+
Chr11	75465428	75465433	+
Chr11	75465481	75465486	+
Chr11	75465789	75465794	+
Chr11	75465908	75465913	+
Chr11	75465926	75465931	+
Chr11	75505135	75505140	+
Chr11	75505187	75505192	+
Chr11	75509416	75509421	+
Chr11	75512862	75512867	+
Chr11	75518418	75518423	+
Chr11	75518429	75518434	+
Chr11	75519192	75519197	+
Chr11	75519207	75519212	+
Chr11	75519223	75519228	+
Chr11	75526555	75526560	+
Chr11	75577572	75577577	+
Chr11	75593685	75593690	+
Chr11	75600507	75600512	+
Chr11	75673460	75673465	+
Chr11	75673878	75673883	+
Chr11	75692525	75692530	+
Chr11	75700755	75700760	+
Chr11	75752014	75752019	+
Chr11	75752028	75752033	+
Chr11	75752043	75752048	+
Chr11	75765231	75765236	+
Chr11	75765517	75765522	+
Chr11	75765540	75765545	+
Chr11	75765555	75765560	+
Chr11	75765626	75765631	+
Chr11	76218658	76218663	+
Chr11	76951135	76951140	+
Chr11	76966787	76966792	+
Chr11	76986770	76986775	+
Chr11	76987359	76987364	+
Chr11	77453608	77453613	+
Chr11	77455152	77455157	+
Chr11	77455420	77455425	+
Chr11	77455779	77455784	+
Chr11	77518728	77518733	+
Chr11	77518991	77518996	+
Chr11	77686449	77686454	+
Chr11	77691743	77691748	+
Chr11	77692059	77692064	+
Chr11	77692295	77692300	+
Chr11	77711903	77711908	+
Chr11	77711932	77711937	+
Chr11	77777341	77777346	+
Chr11	77841479	77841484	+
Chr11	77846928	77846933	+
Chr11	77865935	77865940	+
Chr11	78057897	78057902	+
Chr11	78125469	78125474	+
Chr11	78154000	78154005	+
Chr11	78156254	78156259	+
Chr11	78180344	78180349	+
Chr11	78180467	78180472	+
Chr11	78254991	78254996	+
Chr11	78266435	78266440	+
Chr11	78271873	78271878	+
Chr11	78271995	78272000	+
Chr11	78272371	78272376	+
Chr11	78286325	78286330	+
Chr11	78290099	78290104	+
Chr11	78326751	78326756	+
Chr11	78342741	78342746	+
Chr11	78465968	78465973	+
Chr11	78499770	78499775	+
Chr11	78499949	78499954	+
Chr11	78500171	78500176	+
Chr11	78500321	78500326	+
Chr11	78500463	78500468	+
Chr11	78500481	78500486	+
Chr11	78500797	78500802	+
Chr11	78500809	78500814	+
Chr11	78500819	78500824	+
Chr11	78501604	78501609	+
Chr11	78502135	78502140	+
Chr11	78502161	78502166	+
Chr11	78517923	78517928	+
Chr11	78522152	78522157	+
Chr11	78538957	78538962	+
Chr11	78541400	78541405	+
Chr11	78541440	78541445	+
Chr11	78541647	78541652	+
Chr11	80177781	80177786	+
Chr11	80178065	80178070	+
Chr11	80178072	80178077	+
Chr11	80178078	80178083	+
Chr11	80178083	80178088	+
Chr11	80178087	80178092	+
Chr11	80178091	80178096	+
Chr11	80178100	80178105	+
Chr11	80178542	80178547	+
Chr11	80178798	80178803	+
Chr11	80178814	80178819	+
Chr11	80178821	80178826	+
Chr11	80178827	80178832	+
Chr11	80178904	80178909	+
Chr11	80178926	80178931	+
Chr11	80178933	80178938	+
Chr11	80178957	80178962	+
Chr11	80266748	80266753	+
Chr11	80396133	80396138	+
Chr11	80401895	80401900	+
Chr11	82446320	82446325	+
Chr11	82766876	82766881	+
Chr11	82961269	82961274	+
Chr11	82962737	82962742	+
Chr11	83070675	83070680	+
Chr11	83405017	83405022	+
Chr11	83504867	83504872	+
Chr11	83504978	83504983	+
Chr11	83506740	83506745	+
Chr11	83706195	83706200	+
Chr11	83706251	83706256	+
Chr11	83747104	83747109	+
Chr11	83749279	83749284	+
Chr11	83749320	83749325	+
Chr11	83749327	83749332	+
Chr11	83750351	83750356	+
Chr11	83750356	83750361	+
Chr11	83751146	83751151	+
Chr11	83752542	83752547	+
Chr11	83752596	83752601	+
Chr11	83765886	83765891	+
Chr11	83774284	83774289	+
Chr11	83905249	83905254	+
Chr11	83905253	83905258	+
Chr11	83905329	83905334	+
Chr11	83961784	83961789	+
Chr11	84009308	84009313	+
Chr11	84040006	84040011	+
Chr11	84400950	84400955	+
Chr11	84401494	84401499	+
Chr11	84910957	84910962	+
Chr11	85345898	85345903	+
Chr11	85591354	85591359	+
Chr11	85594156	85594161	+
Chr11	86689683	86689688	+
Chr11	86689707	86689712	+
Chr11	86689715	86689720	+
Chr11	87140575	87140580	+
Chr11	87201621	87201626	+
Chr11	87586352	87586357	+
Chr11	87586665	87586670	+
Chr11	87590505	87590510	+
Chr11	87614202	87614207	+
Chr11	87616240	87616245	+
Chr11	87616260	87616265	+
Chr11	88192888	88192893	+
Chr11	88981298	88981303	+
Chr11	89013507	89013512	+
Chr11	89016742	89016747	+
Chr11	89016771	89016776	+
Chr11	89019599	89019604	+
Chr11	89020185	89020190	+
Chr11	90251009	90251014	+
Chr11	90251239	90251244	+
Chr11	90277911	90277916	+
Chr11	90278530	90278535	+
Chr11	90644728	90644733	+
Chr11	93942974	93942979	+
Chr11	94089610	94089615	+
Chr11	94112104	94112109	+
Chr11	94117193	94117198	+
Chr11	94126080	94126085	+
Chr11	94213560	94213565	+
Chr11	94213738	94213743	+
Chr11	94213830	94213835	+
Chr11	94213869	94213874	+
Chr11	94214477	94214482	+
Chr11	94215443	94215448	+
Chr11	94328360	94328365	+
Chr11	94333894	94333899	+
Chr11	94339901	94339906	+
Chr11	94339920	94339925	+
Chr11	94340132	94340137	+
Chr11	94644505	94644510	+
Chr11	94644593	94644598	+
Chr11	94659894	94659899	+
Chr11	94660034	94660039	+
[truncated: 20,072 more rows]

## Sheet: The m6A site in HFD mice
Table S1 The identified m6A sites in Mettl3Ctrl(ND), Mettl3Ctrl(HFD), and Mettl3cKO(HFD) mice
Chr	Start site	End site	Strand
Chr1	4845858	4845863	+
Chr1	4845870	4845875	+
Chr1	4846558	4846563	+
Chr1	5162445	5162450	+
Chr1	6249369	6249374	+
Chr1	6249507	6249512	+
Chr1	6249554	6249559	+
Chr1	6249632	6249637	+
Chr1	6249639	6249644	+
Chr1	6249647	6249652	+
Chr1	6249666	6249671	+
Chr1	6249810	6249815	+
Chr1	6249856	6249861	+
Chr1	6249865	6249870	+
Chr1	6249884	6249889	+
Chr1	6249894	6249899	+
Chr1	6249919	6249924	+
Chr1	6249975	6249980	+
Chr1	6260987	6260992	+
Chr1	6261029	6261034	+
Chr1	6274331	6274336	+
Chr1	6274343	6274348	+
Chr1	6274466	6274471	+
Chr1	6275142	6275147	+
Chr1	6275514	6275519	+
Chr1	6275543	6275548	+
Chr1	7169707	7169712	+
Chr1	7169737	7169742	+
Chr1	7172279	7172284	+
Chr1	7172292	7172297	+
Chr1	7172717	7172722	+
Chr1	9546474	9546479	+
Chr1	9548075	9548080	+
Chr1	9553821	9553826	+
Chr1	9576486	9576491	+
Chr1	9576535	9576540	+
Chr1	9576725	9576730	+
Chr1	9894741	9894746	+
Chr1	9894761	9894766	+
Chr1	9894777	9894782	+
Chr1	10082311	10082316	+
Chr1	11150057	11150062	+
Chr1	15843050	15843055	+
Chr1	16131375	16131380	+
Chr1	16132408	16132413	+
Chr1	16132523	16132528	+
Chr1	16677514	16677519	+
Chr1	16677519	16677524	+
Chr1	21240641	21240646	+
Chr1	21252015	21252020	+
Chr1	21257349	21257354	+
Chr1	21258897	21258902	+
Chr1	21258907	21258912	+
Chr1	21258959	21258964	+
Chr1	21260150	21260155	+
Chr1	21260154	21260159	+
Chr1	21260161	21260166	+
Chr1	21262807	21262812	+
Chr1	21262887	21262892	+
Chr1	21262902	21262907	+
Chr1	21263582	21263587	+
Chr1	21263861	21263866	+
Chr1	24765663	24765668	+
Chr1	24765668	24765673	+
Chr1	24765688	24765693	+
Chr1	24765710	24765715	+
Chr1	24766259	24766264	+
Chr1	24766279	24766284	+
Chr1	34274277	34274282	+
Chr1	34274320	34274325	+
Chr1	34282545	34282550	+
Chr1	34282562	34282567	+
Chr1	34308046	34308051	+
Chr1	34308053	34308058	+
Chr1	34308313	34308318	+
Chr1	34308438	34308443	+
Chr1	34308635	34308640	+
Chr1	34439898	34439903	+
Chr1	34444687	34444692	+
Chr1	34879577	34879582	+
Chr1	36068836	36068841	+
Chr1	36104089	36104094	+
Chr1	36104416	36104421	+
Chr1	36104447	36104452	+
Chr1	36104798	36104803	+
Chr1	36106086	36106091	+
Chr1	36106130	36106135	+
Chr1	36106178	36106183	+
Chr1	36106210	36106215	+
Chr1	36106218	36106223	+
Chr1	36106240	36106245	+
Chr1	36106246	36106251	+
Chr1	36106260	36106265	+
Chr1	36106429	36106434	+
Chr1	36320492	36320497	+
Chr1	36527201	36527206	+
Chr1	36692497	36692502	+
Chr1	36782799	36782804	+
Chr1	37410726	37410731	+
Chr1	37410733	37410738	+
Chr1	37438931	37438936	+
Chr1	37438943	37438948	+
Chr1	37438979	37438984	+
Chr1	37897728	37897733	+
Chr1	37897737	37897742	+
Chr1	37898302	37898307	+
Chr1	37998250	37998255	+
Chr1	37998298	37998303	+
Chr1	38018872	38018877	+
Chr1	38018897	38018902	+
Chr1	38018918	38018923	+
Chr1	38018934	38018939	+
Chr1	38019002	38019007	+
Chr1	38019056	38019061	+
Chr1	38019124	38019129	+
Chr1	38019474	38019479	+
Chr1	38021606	38021611	+
Chr1	38021638	38021643	+
Chr1	38021742	38021747	+
Chr1	38022172	38022177	+
Chr1	38033107	38033112	+
Chr1	38037290	38037295	+
Chr1	38049302	38049307	+
Chr1	38049307	38049312	+
Chr1	38052738	38052743	+
Chr1	39371326	39371331	+
Chr1	39371358	39371363	+
Chr1	39371897	39371902	+
Chr1	39371901	39371906	+
Chr1	39545319	39545324	+
Chr1	39990263	39990268	+
Chr1	39997077	39997082	+
Chr1	40251079	40251084	+
Chr1	40306410	40306415	+
Chr1	40313482	40313487	+
Chr1	40313537	40313542	+
Chr1	40316106	40316111	+
Chr1	40316146	40316151	+
Chr1	40316151	40316156	+
Chr1	44001387	44001392	+
Chr1	44002654	44002659	+
Chr1	44180985	44180990	+
Chr1	44181016	44181021	+
Chr1	44181037	44181042	+
Chr1	44181043	44181048	+
Chr1	51302046	51302051	+
Chr1	51302894	51302899	+
Chr1	51302928	51302933	+
Chr1	52132582	52132587	+
Chr1	52132596	52132601	+
Chr1	52155269	52155274	+
Chr1	52155273	52155278	+
Chr1	52155322	52155327	+
Chr1	52155333	52155338	+
Chr1	52155351	52155356	+
Chr1	52848749	52848754	+
Chr1	52920845	52920850	+
Chr1	55089117	55089122	+
Chr1	55090077	55090082	+
Chr1	55091215	55091220	+
Chr1	55091230	55091235	+
Chr1	55091277	55091282	+
Chr1	57415762	57415767	+
Chr1	57415891	57415896	+
Chr1	57417931	57417936	+
Chr1	58188495	58188500	+
Chr1	58394260	58394265	+
Chr1	58591106	58591111	+
Chr1	58591124	58591129	+
Chr1	58591130	58591135	+
Chr1	58595915	58595920	+
Chr1	58595955	58595960	+
Chr1	58713860	58713865	+
Chr1	58713886	58713891	+
Chr1	58738706	58738711	+
Chr1	58738745	58738750	+
Chr1	58846881	58846886	+
Chr1	58995119	58995124	+
Chr1	59710535	59710540	+
Chr1	59850761	59850766	+
Chr1	59967317	59967322	+
Chr1	60387232	60387237	+
Chr1	62727579	62727584	+
Chr1	62815787	62815792	+
Chr1	62818686	62818691	+
Chr1	63179127	63179132	+
Chr1	63592882	63592887	+
Chr1	63592975	63592980	+
Chr1	64533673	64533678	+
Chr1	64602964	64602969	+
Chr1	66718413	66718418	+
Chr1	67123096	67123101	+
Chr1	67123105	67123110	+
Chr1	67142973	67142978	+
Chr1	67145261	67145266	+
Chr1	67156210	67156215	+
Chr1	67156870	67156875	+
Chr1	67157772	67157777	+
Chr1	67157838	67157843	+
Chr1	67165553	67165558	+
Chr1	67166471	67166476	+
Chr1	67168353	67168358	+
Chr1	67172154	67172159	+
Chr1	67174379	67174384	+
Chr1	67174396	67174401	+
Chr1	67177021	67177026	+
Chr1	67194799	67194804	+
Chr1	67195193	67195198	+
Chr1	67198366	67198371	+
Chr1	67198425	67198430	+
Chr1	67205179	67205184	+
Chr1	67209595	67209600	+
Chr1	67212423	67212428	+
Chr1	67212481	67212486	+
Chr1	67215458	67215463	+
Chr1	67215471	67215476	+
Chr1	67226948	67226953	+
Chr1	67226959	67226964	+
Chr1	67228258	67228263	+
Chr1	67229474	67229479	+
Chr1	67229484	67229489	+
Chr1	67230406	67230411	+
Chr1	67230522	67230527	+
Chr1	67230591	67230596	+
Chr1	67230722	67230727	+
Chr1	67230727	67230732	+
Chr1	67230944	67230949	+
Chr1	67231039	67231044	+
Chr1	67231231	67231236	+
Chr1	71579396	71579401	+
Chr1	71579600	71579605	+
Chr1	72394903	72394908	+
Chr1	72713652	72713657	+
Chr1	72847417	72847422	+
Chr1	72849122	72849127	+
Chr1	72849231	72849236	+
Chr1	72849261	72849266	+
Chr1	72849583	72849588	+
Chr1	72849641	72849646	+
Chr1	72852015	72852020	+
Chr1	72852041	72852046	+
Chr1	72852089	72852094	+
Chr1	72852127	72852132	+
Chr1	72852160	72852165	+
Chr1	72852196	72852201	+
Chr1	74147762	74147767	+
Chr1	74264380	74264385	+
Chr1	74267965	74267970	+
Chr1	74268148	74268153	+
Chr1	74349349	74349354	+
Chr1	74386009	74386014	+
Chr1	74394979	74394984	+
Chr1	74396981	74396986	+
Chr1	74397172	74397177	+
Chr1	74397258	74397263	+
Chr1	74592106	74592111	+
Chr1	74728003	74728008	+
Chr1	74731964	74731969	+
Chr1	74732017	74732022	+
Chr1	74735426	74735431	+
Chr1	74735594	74735599	+
Chr1	74735653	74735658	+
Chr1	74736678	74736683	+
Chr1	74737037	74737042	+
Chr1	74737176	74737181	+
Chr1	74737650	74737655	+
Chr1	74737782	74737787	+
Chr1	74737828	74737833	+
Chr1	75146829	75146834	+
Chr1	75147021	75147026	+
Chr1	75147770	75147775	+
Chr1	75147802	75147807	+
Chr1	75147889	75147894	+
Chr1	75147906	75147911	+
Chr1	75169594	75169599	+
Chr1	75171580	75171585	+
Chr1	75171607	75171612	+
Chr1	75210937	75210942	+
Chr1	75213174	75213179	+
Chr1	75214104	75214109	+
Chr1	75214230	75214235	+
Chr1	75214234	75214239	+
Chr1	75215541	75215546	+
Chr1	75237490	75237495	+
Chr1	75241451	75241456	+
Chr1	75367683	75367688	+
Chr1	75367689	75367694	+
Chr1	75367703	75367708	+
Chr1	75367713	75367718	+
Chr1	75443155	75443160	+
Chr1	75443165	75443170	+
Chr1	78706575	78706580	+
Chr1	79781244	79781249	+
Chr1	82751773	82751778	+
Chr1	82752337	82752342	+
Chr1	82752375	82752380	+
Chr1	84900459	84900464	+
Chr1	85644997	85645002	+
Chr1	85645027	85645032	+
Chr1	85850042	85850047	+
Chr1	85908256	85908261	+
Chr1	85908670	85908675	+
Chr1	86053197	86053202	+
Chr1	86054646	86054651	+
Chr1	86055420	86055425	+
Chr1	86130666	86130671	+
Chr1	86133676	86133681	+
Chr1	86137013	86137018	+
Chr1	86137022	86137027	+
Chr1	86139148	86139153	+
Chr1	86526819	86526824	+
Chr1	86880036	86880041	+
Chr1	87219601	87219606	+
Chr1	87219622	87219627	+
Chr1	87226575	87226580	+
Chr1	87228001	87228006	+
Chr1	87228057	87228062	+
Chr1	87238383	87238388	+
Chr1	87425142	87425147	+
Chr1	87433769	87433774	+
Chr1	87450751	87450756	+
Chr1	87944193	87944198	+
Chr1	88070961	88070966	+
Chr1	88071396	88071401	+
Chr1	88071416	88071421	+
Chr1	88071529	88071534	+
Chr1	88149521	88149526	+
Chr1	88166294	88166299	+
Chr1	88212456	88212461	+
Chr1	88212618	88212623	+
Chr1	88215838	88215843	+
Chr1	88216246	88216251	+
Chr1	88216266	88216271	+
Chr1	88216335	88216340	+
Chr1	88216385	88216390	+
Chr1	88216392	88216397	+
Chr1	88217222	88217227	+
Chr1	88218413	88218418	+
Chr1	88218474	88218479	+
Chr1	88218482	88218487	+
Chr1	88218644	88218649	+
Chr1	88218759	88218764	+
Chr1	88218822	88218827	+
Chr1	88218915	88218920	+
Chr1	88218961	88218966	+
Chr1	88218968	88218973	+
Chr1	90613323	90613328	+
Chr1	91115133	91115138	+
Chr1	91115473	91115478	+
Chr1	91115532	91115537	+
Chr1	91115607	91115612	+
Chr1	91115755	91115760	+
Chr1	91117269	91117274	+
Chr1	91128914	91128919	+
Chr1	91285528	91285533	+
Chr1	91320427	91320432	+
Chr1	91320445	91320450	+
Chr1	91320552	91320557	+
Chr1	91321005	91321010	+
Chr1	91321031	91321036	+
Chr1	91321053	91321058	+
Chr1	91321062	91321067	+
Chr1	92860187	92860192	+
Chr1	92908432	92908437	+
Chr1	92919776	92919781	+
Chr1	92920377	92920382	+
Chr1	92920497	92920502	+
Chr1	92920523	92920528	+
Chr1	92920535	92920540	+
Chr1	92920810	92920815	+
Chr1	92941691	92941696	+
Chr1	93135750	93135755	+
Chr1	93141358	93141363	+
Chr1	93143198	93143203	+
Chr1	93144105	93144110	+
Chr1	93145154	93145159	+
Chr1	93145225	93145230	+
Chr1	93145328	93145333	+
Chr1	93145340	93145345	+
Chr1	93279405	93279410	+
Chr1	93296765	93296770	+
Chr1	93296853	93296858	+
Chr1	93508793	93508798	+
Chr1	93509173	93509178	+
Chr1	93534969	93534974	+
Chr1	93621768	93621773	+
Chr1	93695697	93695702	+
Chr1	93789427	93789432	+
Chr1	95325165	95325170	+
Chr1	95334312	95334317	+
Chr1	105737325	105737330	+
Chr1	105737334	105737339	+
Chr1	105737352	105737357	+
Chr1	105737365	105737370	+
Chr1	105737387	105737392	+
Chr1	106032826	106032831	+
Chr1	106033536	106033541	+
Chr1	106033551	106033556	+
Chr1	106034063	106034068	+
Chr1	106230996	106231001	+
Chr1	106231073	106231078	+
Chr1	106394199	106394204	+
Chr1	118332376	118332381	+
Chr1	118397149	118397154	+
Chr1	118397191	118397196	+
Chr1	118397203	118397208	+
Chr1	118607166	118607171	+
Chr1	127778530	127778535	+
Chr1	127930806	127930811	+
Chr1	127943704	127943709	+
Chr1	127943771	127943776	+
Chr1	127943856	127943861	+
Chr1	128110601	128110606	+
Chr1	128110615	128110620	+
Chr1	128237158	128237163	+
Chr1	128237249	128237254	+
Chr1	128259495	128259500	+
Chr1	128259502	128259507	+
Chr1	128259513	128259518	+
Chr1	128260831	128260836	+
Chr1	128262823	128262828	+
Chr1	128262855	128262860	+
Chr1	128274971	128274976	+
Chr1	128276995	128277000	+
Chr1	128277030	128277035	+
Chr1	128277518	128277523	+
Chr1	128277523	128277528	+
Chr1	128279130	128279135	+
Chr1	128279152	128279157	+
Chr1	130844548	130844553	+
Chr1	130844565	130844570	+
Chr1	130844594	130844599	+
Chr1	130844619	130844624	+
Chr1	130844635	130844640	+
Chr1	130844872	130844877	+
Chr1	130846457	130846462	+
Chr1	130846479	130846484	+
Chr1	130847491	130847496	+
Chr1	130847503	130847508	+
Chr1	130848504	130848509	+
Chr1	130848528	130848533	+
Chr1	130848588	130848593	+
Chr1	130848603	130848608	+
Chr1	130849511	130849516	+
Chr1	130849515	130849520	+
Chr1	130849530	130849535	+
Chr1	130849539	130849544	+
Chr1	130849584	130849589	+
Chr1	130849595	130849600	+
Chr1	130851120	130851125	+
Chr1	130851129	130851134	+
Chr1	130851269	130851274	+
Chr1	130851284	130851289	+
Chr1	130851398	130851403	+
Chr1	130851524	130851529	+
Chr1	130851571	130851576	+
Chr1	130851595	130851600	+
Chr1	130851748	130851753	+
Chr1	130851971	130851976	+
Chr1	130851975	130851980	+
Chr1	130851979	130851984	+
Chr1	130851987	130851992	+
Chr1	130852038	130852043	+
Chr1	130852094	130852099	+
Chr1	130852147	130852152	+
Chr1	130852189	130852194	+
Chr1	130852195	130852200	+
Chr1	131658124	131658129	+
Chr1	131675056	131675061	+
Chr1	131675278	131675283	+
Chr1	131675450	131675455	+
Chr1	131675467	131675472	+
Chr1	131675484	131675489	+
Chr1	131799770	131799775	+
Chr1	131816283	131816288	+
Chr1	131816437	131816442	+
Chr1	131816612	131816617	+
Chr1	131816952	131816957	+
Chr1	131817419	131817424	+
Chr1	131817464	131817469	+
Chr1	131817799	131817804	+
Chr1	131817862	131817867	+
Chr1	131818025	131818030	+
Chr1	131818045	131818050	+
Chr1	131818096	131818101	+
Chr1	131818912	131818917	+
Chr1	131846967	131846972	+
Chr1	131869681	131869686	+
Chr1	131872139	131872144	+
Chr1	131929685	131929690	+
Chr1	131929710	131929715	+
Chr1	131931244	131931249	+
Chr1	131931788	131931793	+
Chr1	131931813	131931818	+
Chr1	131932925	131932930	+
Chr1	131934540	131934545	+
Chr1	131934575	131934580	+
Chr1	131977788	131977793	+
Chr1	131982277	131982282	+
Chr1	132332867	132332872	+
Chr1	132465908	132465913	+
Chr1	133132163	133132168	+
Chr1	133136962	133136967	+
Chr1	133138036	133138041	+
Chr1	133139401	133139406	+
Chr1	133278771	133278776	+
Chr1	133280886	133280891	+
Chr1	133284712	133284717	+
Chr1	133300601	133300606	+
Chr1	133303117	133303122	+
Chr1	133303124	133303129	+
Chr1	133303397	133303402	+
Chr1	133360236	133360241	+
Chr1	133365703	133365708	+
Chr1	133379353	133379358	+
Chr1	133379517	133379522	+
Chr1	133380089	133380094	+
Chr1	134190023	134190028	+
Chr1	134432269	134432274	+
Chr1	134432303	134432308	+
Chr1	134432331	134432336	+
Chr1	134433348	134433353	+
Chr1	134496595	134496600	+
Chr1	134507832	134507837	+
Chr1	134630547	134630552	+
Chr1	134631406	134631411	+
Chr1	134631512	134631517	+
Chr1	134631939	134631944	+
Chr1	135155842	135155847	+
Chr1	135232510	135232515	+
Chr1	135752224	135752229	+
Chr1	136440104	136440109	+
Chr1	136628268	136628273	+
Chr1	136628273	136628278	+
Chr1	139175980	139175985	+
Chr1	139510587	139510592	+
Chr1	139510612	139510617	+
Chr1	139516314	139516319	+
Chr1	139523398	139523403	+
Chr1	139523406	139523411	+
Chr1	139523672	139523677	+
Chr1	139523703	139523708	+
Chr1	143746551	143746556	+
Chr1	143746749	143746754	+
Chr1	143746766	143746771	+
Chr1	143806792	143806797	+
Chr1	143806799	143806804	+
Chr1	150403933	150403938	+
Chr1	150414682	150414687	+
Chr1	150422632	150422637	+
Chr1	150425685	150425690	+
Chr1	150431258	150431263	+
Chr1	150439267	150439272	+
Chr1	151363635	151363640	+
Chr1	151364196	151364201	+
Chr1	151364226	151364231	+
Chr1	151364234	151364239	+
Chr1	151364390	151364395	+
Chr1	151436871	151436876	+
Chr1	152775229	152775234	+
Chr1	152775310	152775315	+
Chr1	152775314	152775319	+
Chr1	152775546	152775551	+
Chr1	152836237	152836242	+
Chr1	153744050	153744055	+
Chr1	153744066	153744071	+
Chr1	153744129	153744134	+
Chr1	153744766	153744771	+
Chr1	153744898	153744903	+
Chr1	153745310	153745315	+
Chr1	153745317	153745322	+
Chr1	153745431	153745436	+
Chr1	153745444	153745449	+
Chr1	153764059	153764064	+
Chr1	153902972	153902977	+
Chr1	153904627	153904632	+
Chr1	153904642	153904647	+
Chr1	153906441	153906446	+
Chr1	153907118	153907123	+
Chr1	153907941	153907946	+
Chr1	153907973	153907978	+
Chr1	153908039	153908044	+
Chr1	153908158	153908163	+
Chr1	153908184	153908189	+
Chr1	153908189	153908194	+
Chr1	153908581	153908586	+
Chr1	153908687	153908692	+
Chr1	153908808	153908813	+
Chr1	153909150	153909155	+
Chr1	153909361	153909366	+
Chr1	153909411	153909416	+
Chr1	153909467	153909472	+
Chr1	153909610	153909615	+
Chr1	153909614	153909619	+
Chr1	153909707	153909712	+
Chr1	155174032	155174037	+
Chr1	155202694	155202699	+
Chr1	155567684	155567689	+
Chr1	155572270	155572275	+
Chr1	156051553	156051558	+
Chr1	156052747	156052752	+
Chr1	156059501	156059506	+
Chr1	156061868	156061873	+
Chr1	156065358	156065363	+
Chr1	156066222	156066227	+
Chr1	156066239	156066244	+
Chr1	156366264	156366269	+
Chr1	156366277	156366282	+
Chr1	156366472	156366477	+
Chr1	157489015	157489020	+
Chr1	157529262	157529267	+
Chr1	157529298	157529303	+
Chr1	157567589	157567594	+
Chr1	157567687	157567692	+
Chr1	160065555	160065560	+
Chr1	160919845	160919850	+
Chr1	160919868	160919873	+
Chr1	160974975	160974980	+
Chr1	160978641	160978646	+
Chr1	160986465	160986470	+
Chr1	160987311	160987316	+
Chr1	160987485	160987490	+
Chr1	160989438	160989443	+
Chr1	160989474	160989479	+
Chr1	160989636	160989641	+
Chr1	160993455	160993460	+
Chr1	160993460	160993465	+
Chr1	160993526	160993531	+
Chr1	160995366	160995371	+
Chr1	160996851	160996856	+
Chr1	160997378	160997383	+
Chr1	160997391	160997396	+
Chr1	160997620	160997625	+
Chr1	160997690	160997695	+
Chr1	160998309	160998314	+
Chr1	160998327	160998332	+
Chr1	160998385	160998390	+
Chr1	160998423	160998428	+
Chr1	160998459	160998464	+
Chr1	160998637	160998642	+
Chr1	160998651	160998656	+
Chr1	160998667	160998672	+
Chr1	160998912	160998917	+
Chr1	160998924	160998929	+
Chr1	160998935	160998940	+
Chr1	160998958	160998963	+
Chr1	160999437	160999442	+
Chr1	161000419	161000424	+
Chr1	161002348	161002353	+
Chr1	161002414	161002419	+
Chr1	161002456	161002461	+
Chr1	161002718	161002723	+
Chr1	161002764	161002769	+
Chr1	161002773	161002778	+
Chr1	161002837	161002842	+
Chr1	161002871	161002876	+
Chr1	161002879	161002884	+
Chr1	161002883	161002888	+
Chr1	161002906	161002911	+
Chr1	161002947	161002952	+
Chr1	162594608	162594613	+
Chr1	162599046	162599051	+
Chr1	163917098	163917103	+
Chr1	163952352	163952357	+
Chr1	163953708	163953713	+
Chr1	164192915	164192920	+
Chr1	164192936	164192941	+
Chr1	164192950	164192955	+
Chr1	164192969	164192974	+
Chr1	164192985	164192990	+
Chr1	164193275	164193280	+
Chr1	164193528	164193533	+
Chr1	164193574	164193579	+
Chr1	164193585	164193590	+
Chr1	164193639	164193644	+
Chr1	164193693	164193698	+
Chr1	164193970	164193975	+
Chr1	164194045	164194050	+
Chr1	164194072	164194077	+
Chr1	164194153	164194158	+
Chr1	164194168	164194173	+
Chr1	164194187	164194192	+
Chr1	164194207	164194212	+
Chr1	164194262	164194267	+
Chr1	164194272	164194277	+
Chr1	164194488	164194493	+
Chr1	164194492	164194497	+
Chr1	164194565	164194570	+
Chr1	164195586	164195591	+
Chr1	164204901	164204906	+
Chr1	164214414	164214419	+
Chr1	164219465	164219470	+
Chr1	164219472	164219477	+
Chr1	164219577	164219582	+
Chr1	164219813	164219818	+
Chr1	164220050	164220055	+
Chr1	164220106	164220111	+
Chr1	164220139	164220144	+
Chr1	164263764	164263769	+
Chr1	164265039	164265044	+
Chr1	164265204	164265209	+
Chr1	164265326	164265331	+
Chr1	164282402	164282407	+
Chr1	165480972	165480977	+
Chr1	165480978	165480983	+
Chr1	165481105	165481110	+
Chr1	165481196	165481201	+
Chr1	165763981	165763986	+
Chr1	165770638	165770643	+
Chr1	165774417	165774422	+
Chr1	165774434	165774439	+
Chr1	165774443	165774448	+
Chr1	165774476	165774481	+
Chr1	165774486	165774491	+
Chr1	165774553	165774558	+
Chr1	165774641	165774646	+
Chr1	165775167	165775172	+
Chr1	165775242	165775247	+
Chr1	166311919	166311924	+
Chr1	166312016	166312021	+
Chr1	166314517	166314522	+
Chr1	166314558	166314563	+
Chr1	166314670	166314675	+
Chr1	166316722	166316727	+
Chr1	166393618	166393623	+
Chr1	167309329	167309334	+
Chr1	167309333	167309338	+
Chr1	167309367	167309372	+
Chr1	167314121	167314126	+
Chr1	167330541	167330546	+
Chr1	167330552	167330557	+
Chr1	167330724	167330729	+
Chr1	167361415	167361420	+
Chr1	167361475	167361480	+
Chr1	167361497	167361502	+
Chr1	167367498	167367503	+
Chr1	167368050	167368055	+
Chr1	167368055	167368060	+
Chr1	167368060	167368065	+
Chr1	167368070	167368075	+
Chr1	167368204	167368209	+
Chr1	167368232	167368237	+
Chr1	169693515	169693520	+
Chr1	169694579	169694584	+
Chr1	169695025	169695030	+
Chr1	171026928	171026933	+
Chr1	171029730	171029735	+
Chr1	171217359	171217364	+
Chr1	171217623	171217628	+
Chr1	171217627	171217632	+
Chr1	171217705	171217710	+
Chr1	171217870	171217875	+
Chr1	171217909	171217914	+
Chr1	171218783	171218788	+
Chr1	171218796	171218801	+
Chr1	171218836	171218841	+
Chr1	171225102	171225107	+
Chr1	171225132	171225137	+
Chr1	171225468	171225473	+
Chr1	171225506	171225511	+
Chr1	171225512	171225517	+
Chr1	171225679	171225684	+
Chr1	171225691	171225696	+
Chr1	171225770	171225775	+
Chr1	171226156	171226161	+
Chr1	171226195	171226200	+
Chr1	171226208	171226213	+
Chr1	171226229	171226234	+
Chr1	171226242	171226247	+
Chr1	171226370	171226375	+
Chr1	171341165	171341170	+
Chr1	171341582	171341587	+
Chr1	171341684	171341689	+
Chr1	171345780	171345785	+
Chr1	171357865	171357870	+
Chr1	171357900	171357905	+
Chr1	171408229	171408234	+
Chr1	171408258	171408263	+
Chr1	171409129	171409134	+
Chr1	171418292	171418297	+
Chr1	171418453	171418458	+
Chr1	171420322	171420327	+
Chr1	171463659	171463664	+
Chr1	171463993	171463998	+
Chr1	171464007	171464012	+
Chr1	171504610	171504615	+
Chr1	171799932	171799937	+
Chr1	171855069	171855074	+
Chr1	172115822	172115827	+
Chr1	172117236	172117241	+
Chr1	172122078	172122083	+
Chr1	172135070	172135075	+
Chr1	172172524	172172529	+
Chr1	172188566	172188571	+
Chr1	172188575	172188580	+
Chr1	172194773	172194778	+
Chr1	172195459	172195464	+
Chr1	172319820	172319825	+
Chr1	172383010	172383015	+
Chr1	172698065	172698070	+
Chr1	172698088	172698093	+
Chr1	172698616	172698621	+
Chr1	172698745	172698750	+
Chr1	172698822	172698827	+
Chr1	172698867	172698872	+
Chr1	172698882	172698887	+
Chr1	172698891	172698896	+
Chr1	172698910	172698915	+
Chr1	172698938	172698943	+
Chr1	172698960	172698965	+
Chr1	172698975	172698980	+
Chr1	172699089	172699094	+
Chr1	172699218	172699223	+
Chr1	172699307	172699312	+
Chr1	172699676	172699681	+
Chr1	172699681	172699686	+
Chr1	172699718	172699723	+
Chr1	172699917	172699922	+
Chr1	173454747	173454752	+
Chr1	175633138	175633143	+
Chr1	175641584	175641589	+
Chr1	175659821	175659826	+
Chr1	175660570	175660575	+
Chr1	175660635	175660640	+
Chr1	175660656	175660661	+
Chr1	175660795	175660800	+
Chr1	175660830	175660835	+
Chr1	175660836	175660841	+
Chr1	176956355	176956360	+
Chr1	177448633	177448638	+
Chr1	178322596	178322601	+
Chr1	178322635	178322640	+
Chr1	178322641	178322646	+
Chr1	178322671	178322676	+
Chr1	178322687	178322692	+
Chr1	179610431	179610436	+
Chr1	179989291	179989296	+
Chr1	180017346	180017351	+
Chr1	180736839	180736844	+
Chr1	180753899	180753904	+
Chr1	180861181	180861186	+
Chr1	180862617	180862622	+
Chr1	180862672	180862677	+
Chr1	180862729	180862734	+
Chr1	180975060	180975065	+
Chr1	181166322	181166327	+
Chr1	181168960	181168965	+
Chr1	182131507	182131512	+
Chr1	182461707	182461712	+
Chr1	182617799	182617804	+
Chr1	182975667	182975672	+
Chr1	183324121	183324126	+
Chr1	185243000	185243005	+
Chr1	185332190	185332195	+
Chr1	185352372	185352377	+
Chr1	185356943	185356948	+
Chr1	185356958	185356963	+
Chr1	185378867	185378872	+
Chr1	185379710	185379715	+
Chr1	185396130	185396135	+
Chr1	185407591	185407596	+
Chr1	185407742	185407747	+
Chr1	185414402	185414407	+
Chr1	185428191	185428196	+
Chr1	185428318	185428323	+
Chr1	185428336	185428341	+
Chr1	185428343	185428348	+
Chr1	185464761	185464766	+
Chr1	185465145	185465150	+
Chr1	185467468	185467473	+
Chr1	185468745	185468750	+
Chr1	187637398	187637403	+
Chr1	190933182	190933187	+
Chr1	190945751	190945756	+
Chr1	190945764	190945769	+
Chr1	191108916	191108921	+
Chr1	191777427	191777432	+
Chr1	191778565	191778570	+
Chr1	191779947	191779952	+
Chr1	191779972	191779977	+
Chr1	191781181	191781186	+
Chr1	191781200	191781205	+
Chr1	191781214	191781219	+
Chr1	191781555	191781560	+
Chr1	191781584	191781589	+
Chr1	191782277	191782282	+
Chr1	191782964	191782969	+
Chr1	191909672	191909677	+
Chr1	191913180	191913185	+
Chr1	191913231	191913236	+
Chr1	193172011	193172016	+
Chr1	193343819	193343824	+
Chr1	193343826	193343831	+
Chr10	3540369	3540374	+
Chr10	3540420	3540425	+
Chr10	3547037	3547042	+
Chr10	3547056	3547061	+
Chr10	3547062	3547067	+
Chr10	3554860	3554865	+
Chr10	4455073	4455078	+
Chr10	4752780	4752785	+
Chr10	4876467	4876472	+
Chr10	5005562	5005567	+
Chr10	5606315	5606320	+
Chr10	7716441	7716446	+
Chr10	7810411	7810416	+
Chr10	7814699	7814704	+
Chr10	7814746	7814751	+
Chr10	7821095	7821100	+
Chr10	7821145	7821150	+
Chr10	7822538	7822543	+
Chr10	7822558	7822563	+
Chr10	11217587	11217592	+
Chr10	13008627	13008632	+
Chr10	13009034	13009039	+
Chr10	13009148	13009153	+
Chr10	13515257	13515262	+
Chr10	13515273	13515278	+
Chr10	13515300	13515305	+
Chr10	17724908	17724913	+
Chr10	17724917	17724922	+
Chr10	18125130	18125135	+
Chr10	18855927	18855932	+
Chr10	18857022	18857027	+
Chr10	18857057	18857062	+
Chr10	19609311	19609316	+
Chr10	19609495	19609500	+
Chr10	19609513	19609518	+
Chr10	19610220	19610225	+
Chr10	20078766	20078771	+
Chr10	20191239	20191244	+
Chr10	20325565	20325570	+
Chr10	20332435	20332440	+
Chr10	20339871	20339876	+
Chr10	20340600	20340605	+
Chr10	20340856	20340861	+
Chr10	20342454	20342459	+
Chr10	21342542	21342547	+
Chr10	21347327	21347332	+
Chr10	21377372	21377377	+
Chr10	21391942	21391947	+
Chr10	21391958	21391963	+
Chr10	21395734	21395739	+
Chr10	21395788	21395793	+
Chr10	21395817	21395822	+
Chr10	21395912	21395917	+
Chr10	21395944	21395949	+
Chr10	21396271	21396276	+
Chr10	21396494	21396499	+
Chr10	21396501	21396506	+
Chr10	23851696	23851701	+
Chr10	23867141	23867146	+
Chr10	23867547	23867552	+
Chr10	23869614	23869619	+
Chr10	23869669	23869674	+
Chr10	23869749	23869754	+
Chr10	23869819	23869824	+
Chr10	23900701	23900706	+
Chr10	23904732	23904737	+
Chr10	23904772	23904777	+
Chr10	23905186	23905191	+
Chr10	23905218	23905223	+
Chr10	28596786	28596791	+
Chr10	29317690	29317695	+
Chr10	29344786	29344791	+
Chr10	29345139	29345144	+
Chr10	33877433	33877438	+
Chr10	34282957	34282962	+
Chr10	34284259	34284264	+
Chr10	34608569	34608574	+
Chr10	34609934	34609939	+
Chr10	36997472	36997477	+
Chr10	39110172	39110177	+
Chr10	39564387	39564392	+
Chr10	40354555	40354560	+
Chr10	40649870	40649875	+
Chr10	41487027	41487032	+
Chr10	41528843	41528848	+
Chr10	41528892	41528897	+
Chr10	41529741	41529746	+
Chr10	41530977	41530982	+
Chr10	41530985	41530990	+
Chr10	41531006	41531011	+
Chr10	42534746	42534751	+
Chr10	42534776	42534781	+
Chr10	42812711	42812716	+
Chr10	42812718	42812723	+
Chr10	42815118	42815123	+
Chr10	42815189	42815194	+
Chr10	42823883	42823888	+
Chr10	42827984	42827989	+
Chr10	42828922	42828927	+
Chr10	42828961	42828966	+
Chr10	42828970	42828975	+
Chr10	42828988	42828993	+
Chr10	42829045	42829050	+
Chr10	43440122	43440127	+
Chr10	43440132	43440137	+
Chr10	43902444	43902449	+
Chr10	43947846	43947851	+
Chr10	44363243	44363248	+
Chr10	44363433	44363438	+
Chr10	51486215	51486220	+
Chr10	51486290	51486295	+
Chr10	51496494	51496499	+
Chr10	51496571	51496576	+
Chr10	52321187	52321192	+
Chr10	52436748	52436753	+
Chr10	52437331	52437336	+
Chr10	52437957	52437962	+
Chr10	52438776	52438781	+
Chr10	52439164	52439169	+
Chr10	52439203	52439208	+
Chr10	57788420	57788425	+
Chr10	57811778	57811783	+
Chr10	58281491	58281496	+
Chr10	58478476	58478481	+
Chr10	58478980	58478985	+
Chr10	58492902	58492907	+
Chr10	59421774	59421779	+
Chr10	59421967	59421972	+
Chr10	59882601	59882606	+
Chr10	59896758	59896763	+
Chr10	59897545	59897550	+
Chr10	59897564	59897569	+
Chr10	59898010	59898015	+
Chr10	59898217	59898222	+
Chr10	60099953	60099958	+
Chr10	60291717	60291722	+
Chr10	60292551	60292556	+
Chr10	60299158	60299163	+
Chr10	60299900	60299905	+
Chr10	61091829	61091834	+
Chr10	61091842	61091847	+
Chr10	61093952	61093957	+
Chr10	61093965	61093970	+
Chr10	61094056	61094061	+
Chr10	61094257	61094262	+
Chr10	61094280	61094285	+
Chr10	61094306	61094311	+
Chr10	61667645	61667650	+
Chr10	61673959	61673964	+
Chr10	61674050	61674055	+
Chr10	61674110	61674115	+
Chr10	61674165	61674170	+
Chr10	61682109	61682114	+
Chr10	61691406	61691411	+
Chr10	61691435	61691440	+
Chr10	61693093	61693098	+
Chr10	61693294	61693299	+
Chr10	61695585	61695590	+
Chr10	61696745	61696750	+
Chr10	61702088	61702093	+
Chr10	61702747	61702752	+
Chr10	61736682	61736687	+
Chr10	62071086	62071091	+
Chr10	62071095	62071100	+
Chr10	62071115	62071120	+
Chr10	62071166	62071171	+
Chr10	62071197	62071202	+
Chr10	62071247	62071252	+
Chr10	62071670	62071675	+
Chr10	62071709	62071714	+
Chr10	62071747	62071752	+
Chr10	62071754	62071759	+
Chr10	62071866	62071871	+
Chr10	62071969	62071974	+
Chr10	62072006	62072011	+
Chr10	62072359	62072364	+
Chr10	62923503	62923508	+
Chr10	62946411	62946416	+
Chr10	63016111	63016116	+
Chr10	63046498	63046503	+
Chr10	63046737	63046742	+
Chr10	63046749	63046754	+
Chr10	63052207	63052212	+
Chr10	63057810	63057815	+
Chr10	63058567	63058572	+
Chr10	63058611	63058616	+
Chr10	63058659	63058664	+
Chr10	63064079	63064084	+
Chr10	63068308	63068313	+
Chr10	63069767	63069772	+
Chr10	63070554	63070559	+
Chr10	63071207	63071212	+
Chr10	63074609	63074614	+
Chr10	63074643	63074648	+
Chr10	63074648	63074653	+
Chr10	63074658	63074663	+
Chr10	63076879	63076884	+
Chr10	63077638	63077643	+
Chr10	63077655	63077660	+
Chr10	63077760	63077765	+
Chr10	63077868	63077873	+
Chr10	63315831	63315836	+
Chr10	63403481	63403486	+
Chr10	63403509	63403514	+
Chr10	63403523	63403528	+
Chr10	63403544	63403549	+
Chr10	63407123	63407128	+
Chr10	67240724	67240729	+
Chr10	67240744	67240749	+
Chr10	69225696	69225701	+
Chr10	69270199	69270204	+
Chr10	69270651	69270656	+
Chr10	69272081	69272086	+
Chr10	69273495	69273500	+
Chr10	69273545	69273550	+
Chr10	69289577	69289582	+
Chr10	69289862	69289867	+
Chr10	69561758	69561763	+
Chr10	69561769	69561774	+
Chr10	69604727	69604732	+
Chr10	69663292	69663297	+
Chr10	70004775	70004780	+
Chr10	70192362	70192367	+
Chr10	70192766	70192771	+
Chr10	70193168	70193173	+
Chr10	71382001	71382006	+
Chr10	71384729	71384734	+
Chr10	71385386	71385391	+
Chr10	71385414	71385419	+
Chr10	71385433	71385438	+
Chr10	71385439	71385444	+
Chr10	71385444	71385449	+
Chr10	72657334	72657339	+
Chr10	72669119	72669124	+
Chr10	72674874	72674879	+
Chr10	72674913	72674918	+
Chr10	72674943	72674948	+
Chr10	75182608	75182613	+
Chr10	75312376	75312381	+
Chr10	75412932	75412937	+
Chr10	75425363	75425368	+
Chr10	75425402	75425407	+
Chr10	75428254	75428259	+
Chr10	75429981	75429986	+
Chr10	75430029	75430034	+
Chr10	75438116	75438121	+
Chr10	75440098	75440103	+
Chr10	75440112	75440117	+
Chr10	75518091	75518096	+
Chr10	75615184	75615189	+
Chr10	75937432	75937437	+
Chr10	75937696	75937701	+
Chr10	75937707	75937712	+
Chr10	76553867	76553872	+
Chr10	76553928	76553933	+
Chr10	76584046	76584051	+
Chr10	76584208	76584213	+
Chr10	76585594	76585599	+
Chr10	76585606	76585611	+
Chr10	76585685	76585690	+
Chr10	76585695	76585700	+
Chr10	76585711	76585716	+
Chr10	76585861	76585866	+
Chr10	76586106	76586111	+
Chr10	76586185	76586190	+
Chr10	76587559	76587564	+
Chr10	76588544	76588549	+
Chr10	76588994	76588999	+
Chr10	76589262	76589267	+
Chr10	76589553	76589558	+
Chr10	77565607	77565612	+
Chr10	77592954	77592959	+
Chr10	77593882	77593887	+
Chr10	77597262	77597267	+
Chr10	77598000	77598005	+
Chr10	77598092	77598097	+
Chr10	77598660	77598665	+
Chr10	77616747	77616752	+
Chr10	77617395	77617400	+
Chr10	77645103	77645108	+
Chr10	77645952	77645957	+
Chr10	78427578	78427583	+
Chr10	78427614	78427619	+
Chr10	78584486	78584491	+
Chr10	79675678	79675683	+
Chr10	79688075	79688080	+
Chr10	79688308	79688313	+
Chr10	79709794	79709799	+
Chr10	79710785	79710790	+
Chr10	79711650	79711655	+
Chr10	79711686	79711691	+
Chr10	79711708	79711713	+
Chr10	79711778	79711783	+
Chr10	79859929	79859934	+
Chr10	79864417	79864422	+
Chr10	79952628	79952633	+
Chr10	79961698	79961703	+
Chr10	79967622	79967627	+
Chr10	79967666	79967671	+
Chr10	79967678	79967683	+
Chr10	79969229	79969234	+
Chr10	79990610	79990615	+
Chr10	79995372	79995377	+
Chr10	80015557	80015562	+
Chr10	80018230	80018235	+
Chr10	80018514	80018519	+
Chr10	80031427	80031432	+
Chr10	80031449	80031454	+
Chr10	80142349	80142354	+
Chr10	80142570	80142575	+
Chr10	80145288	80145293	+
Chr10	80145574	80145579	+
Chr10	80145763	80145768	+
Chr10	80145797	80145802	+
Chr10	80145806	80145811	+
Chr10	80157449	80157454	+
Chr10	80158321	80158326	+
Chr10	80158360	80158365	+
Chr10	80171638	80171643	+
Chr10	80256700	80256705	+
Chr10	80256776	80256781	+
Chr10	80285373	80285378	+
Chr10	80287774	80287779	+
Chr10	80288386	80288391	+
Chr10	80288405	80288410	+
Chr10	80293794	80293799	+
Chr10	80294011	80294016	+
Chr10	80294093	80294098	+
Chr10	80334037	80334042	+
Chr10	80335134	80335139	+
Chr10	80335235	80335240	+
Chr10	80335243	80335248	+
Chr10	80335333	80335338	+
Chr10	80335351	80335356	+
Chr10	80335546	80335551	+
Chr10	80335606	80335611	+
Chr10	80335614	80335619	+
Chr10	80335645	80335650	+
Chr10	80335649	80335654	+
Chr10	80335657	80335662	+
Chr10	80335805	80335810	+
Chr10	80335898	80335903	+
Chr10	80335915	80335920	+
Chr10	80336055	80336060	+
Chr10	80336119	80336124	+
Chr10	80336127	80336132	+
Chr10	80336159	80336164	+
Chr10	80336210	80336215	+
Chr10	80336219	80336224	+
Chr10	80336243	80336248	+
Chr10	80336273	80336278	+
Chr10	80336285	80336290	+
Chr10	80336324	80336329	+
Chr10	80336345	80336350	+
Chr10	80336368	80336373	+
Chr10	80336421	80336426	+
Chr10	80634448	80634453	+
Chr10	80634512	80634517	+
Chr10	80638452	80638457	+
Chr10	80640267	80640272	+
Chr10	80640657	80640662	+
Chr10	80783503	80783508	+
Chr10	80793815	80793820	+
Chr10	80794377	80794382	+
Chr10	80795425	80795430	+
Chr10	80868687	80868692	+
Chr10	80932176	80932181	+
Chr10	80932188	80932193	+
Chr10	81082202	81082207	+
Chr10	81108750	81108755	+
Chr10	81118165	81118170	+
Chr10	81118601	81118606	+
Chr10	81118608	81118613	+
Chr10	81118614	81118619	+
Chr10	81123790	81123795	+
Chr10	81123818	81123823	+
Chr10	81123840	81123845	+
Chr10	81123845	81123850	+
Chr10	81124315	81124320	+
Chr10	81148444	81148449	+
Chr10	81148448	81148453	+
Chr10	81148455	81148460	+
Chr10	81148460	81148465	+
Chr10	81148465	81148470	+
Chr10	81148489	81148494	+
Chr10	81149302	81149307	+
Chr10	81149306	81149311	+
Chr10	81149344	81149349	+
Chr10	81150450	81150455	+
Chr10	81151161	81151166	+
Chr10	81151565	81151570	+
Chr10	81151594	81151599	+
Chr10	81151624	81151629	+
Chr10	81152105	81152110	+
Chr10	81152189	81152194	+
Chr10	81178160	81178165	+
Chr10	81178806	81178811	+
Chr10	81179403	81179408	+
Chr10	81179577	81179582	+
Chr10	81179602	81179607	+
Chr10	81179614	81179619	+
Chr10	81179623	81179628	+
Chr10	81179629	81179634	+
Chr10	81181117	81181122	+
Chr10	81182057	81182062	+
Chr10	81182069	81182074	+
Chr10	81182073	81182078	+
Chr10	81182136	81182141	+
Chr10	81182257	81182262	+
Chr10	81182282	81182287	+
Chr10	81182435	81182440	+
Chr10	81182476	81182481	+
Chr10	81192958	81192963	+
Chr10	81262946	81262951	+
Chr10	81319754	81319759	+
Chr10	81319969	81319974	+
Chr10	81366202	81366207	+
Chr10	81564695	81564700	+
Chr10	81565613	81565618	+
Chr10	81565632	81565637	+
Chr10	81565653	81565658	+
Chr10	81565716	81565721	+
Chr10	81565726	81565731	+
Chr10	81565846	81565851	+
Chr10	81566014	81566019	+
Chr10	81566067	81566072	+
Chr10	81566091	81566096	+
Chr10	81566118	81566123	+
Chr10	81566346	81566351	+
Chr10	81609809	81609814	+
Chr10	82739468	82739473	+
Chr10	82865217	82865222	+
Chr10	82881906	82881911	+
Chr10	82897420	82897425	+
Chr10	82897686	82897691	+
Chr10	83365837	83365842	+
Chr10	83591741	83591746	+
Chr10	83591762	83591767	+
Chr10	84614130	84614135	+
Chr10	84614347	84614352	+
Chr10	84652724	84652729	+
Chr10	84727124	84727129	+
Chr10	85014561	85014566	+
Chr10	85117546	85117551	+
Chr10	85117569	85117574	+
Chr10	86048328	86048333	+
Chr10	86347597	86347602	+
Chr10	86348684	86348689	+
Chr10	86349097	86349102	+
Chr10	86838349	86838354	+
Chr10	87521935	87521940	+
Chr10	87521990	87521995	+
Chr10	87522055	87522060	+
Chr10	87528545	87528550	+
Chr10	87538174	87538179	+
Chr10	87538188	87538193	+
Chr10	87538305	87538310	+
Chr10	87538317	87538322	+
Chr10	87554424	87554429	+
Chr10	87560153	87560158	+
Chr10	87567317	87567322	+
Chr10	87567338	87567343	+
Chr10	87567359	87567364	+
Chr10	87568745	87568750	+
Chr10	87568811	87568816	+
Chr10	87570338	87570343	+
Chr10	87576201	87576206	+
Chr10	87581919	87581924	+
Chr10	87583576	87583581	+
Chr10	87583595	87583600	+
Chr10	87583600	87583605	+
Chr10	87583764	87583769	+
Chr10	87583874	87583879	+
Chr10	87583974	87583979	+
Chr10	87584048	87584053	+
Chr10	87584091	87584096	+
Chr10	87584132	87584137	+
Chr10	87861358	87861363	+
Chr10	87877680	87877685	+
Chr10	87903017	87903022	+
Chr10	87913789	87913794	+
Chr10	87914661	87914666	+
Chr10	87915314	87915319	+
Chr10	87915691	87915696	+
Chr10	87915732	87915737	+
Chr10	87930688	87930693	+
Chr10	87930712	87930717	+
Chr10	87930717	87930722	+
Chr10	87930810	87930815	+
Chr10	87930886	87930891	+
Chr10	88229974	88229979	+
Chr10	88245841	88245846	+
Chr10	88446727	88446732	+
Chr10	88743821	88743826	+
Chr10	88744047	88744052	+
Chr10	89811616	89811621	+
Chr10	89818578	89818583	+
Chr10	89819677	89819682	+
Chr10	89819777	89819782	+
Chr10	89819837	89819842	+
Chr10	91097741	91097746	+
Chr10	93488820	93488825	+
Chr10	93489240	93489245	+
Chr10	93492355	93492360	+
Chr10	93492639	93492644	+
Chr10	93496603	93496608	+
Chr10	93497050	93497055	+
Chr10	93497056	93497061	+
Chr10	93497062	93497067	+
Chr10	93497111	93497116	+
Chr10	93504464	93504469	+
Chr10	93504481	93504486	+
Chr10	93504486	93504491	+
Chr10	93504491	93504496	+
Chr10	93504498	93504503	+
Chr10	93505793	93505798	+
Chr10	93505809	93505814	+
Chr10	93507481	93507486	+
Chr10	93515489	93515494	+
Chr10	93515493	93515498	+
Chr10	93515920	93515925	+
Chr10	93516285	93516290	+
Chr10	93516402	93516407	+
Chr10	93516660	93516665	+
Chr10	93516676	93516681	+
Chr10	93516685	93516690	+
Chr10	93516993	93516998	+
Chr10	93517973	93517978	+
Chr10	93519262	93519267	+
Chr10	93673808	93673813	+
Chr10	93746485	93746490	+
Chr10	93747104	93747109	+
Chr10	93747196	93747201	+
Chr10	93747204	93747209	+
Chr10	94144229	94144234	+
Chr10	94144695	94144700	+
Chr10	94195663	94195668	+
Chr10	94220870	94220875	+
Chr10	94220900	94220905	+
Chr10	94220923	94220928	+
Chr10	94588767	94588772	+
Chr10	94589794	94589799	+
Chr10	94589799	94589804	+
Chr10	94589804	94589809	+
Chr10	94786760	94786765	+
Chr10	95545631	95545636	+
Chr10	95794962	95794967	+
Chr10	96026611	96026616	+
Chr10	96036623	96036628	+
Chr10	96037428	96037433	+
Chr10	96037479	96037484	+
Chr10	96037500	96037505	+
Chr10	96037527	96037532	+
Chr10	97513689	97513694	+
Chr10	97517642	97517647	+
Chr10	97517687	97517692	+
Chr10	97517897	97517902	+
Chr10	97518029	97518034	+
Chr10	97572687	97572692	+
Chr10	98994718	98994723	+
Chr10	99023105	99023110	+
Chr10	99023789	99023794	+
Chr10	99023808	99023813	+
Chr10	99023813	99023818	+
Chr10	105842702	105842707	+
Chr10	105847258	105847263	+
Chr10	107276575	107276580	+
Chr10	107323558	107323563	+
Chr10	107385017	107385022	+
Chr10	107385032	107385037	+
Chr10	107385041	107385046	+
Chr10	107385066	107385071	+
Chr10	107420307	107420312	+
Chr10	107421479	107421484	+
Chr10	107421486	107421491	+
Chr10	108260869	108260874	+
Chr10	108260896	108260901	+
Chr10	108260904	108260909	+
Chr10	108260958	108260963	+
Chr10	111167645	111167650	+
Chr10	111174979	111174984	+
Chr10	111300390	111300395	+
Chr10	111300546	111300551	+
Chr10	111496797	111496802	+
Chr10	111508387	111508392	+
Chr10	111508476	111508481	+
Chr10	111508541	111508546	+
Chr10	111508574	111508579	+
Chr10	115391018	115391023	+
Chr10	115431999	115432004	+
Chr10	115432636	115432641	+
Chr10	115432767	115432772	+
Chr10	116372357	116372362	+
Chr10	116372389	116372394	+
Chr10	116372403	116372408	+
Chr10	116380269	116380274	+
Chr10	116383930	116383935	+
Chr10	116383936	116383941	+
Chr10	116387829	116387834	+
Chr10	116388032	116388037	+
Chr10	116389493	116389498	+
Chr10	116389516	116389521	+
Chr10	118158329	118158334	+
Chr10	120216180	120216185	+
Chr10	120224841	120224846	+
Chr10	120224872	120224877	+
Chr10	120231605	120231610	+
Chr10	121378167	121378172	+
Chr10	121392769	121392774	+
Chr10	121395515	121395520	+
Chr10	121395550	121395555	+
Chr10	121395565	121395570	+
Chr10	121397021	121397026	+
Chr10	121397054	121397059	+
Chr10	121397193	121397198	+
Chr10	121397228	121397233	+
Chr10	122453214	122453219	+
Chr10	122453252	122453257	+
Chr10	123740980	123740985	+
Chr10	126014928	126014933	+
Chr10	126999962	126999967	+
Chr10	127043976	127043981	+
Chr10	127045430	127045435	+
Chr10	127045610	127045615	+
Chr10	127067266	127067271	+
Chr10	127067271	127067276	+
Chr10	127067276	127067281	+
Chr10	127167400	127167405	+
Chr10	127171779	127171784	+
Chr10	127171930	127171935	+
Chr10	127172189	127172194	+
Chr10	127172212	127172217	+
Chr10	127172311	127172316	+
Chr10	127275023	127275028	+
Chr10	127281951	127281956	+
Chr10	127444410	127444415	+
Chr10	127454712	127454717	+
Chr10	127499065	127499070	+
Chr10	127499128	127499133	+
Chr10	127499144	127499149	+
Chr10	127660301	127660306	+
Chr10	127660309	127660314	+
Chr10	127660443	127660448	+
Chr10	127668671	127668676	+
Chr10	127746832	127746837	+
Chr10	127746853	127746858	+
Chr10	127776789	127776794	+
Chr10	127791001	127791006	+
Chr10	127791186	127791191	+
Chr10	127792214	127792219	+
Chr10	127792226	127792231	+
Chr10	127811147	127811152	+
Chr10	127813782	127813787	+
Chr10	127814784	127814789	+
Chr10	127815553	127815558	+
Chr10	127815774	127815779	+
Chr10	127815839	127815844	+
Chr10	127866550	127866555	+
Chr10	127866638	127866643	+
Chr10	127866680	127866685	+
Chr10	127866769	127866774	+
Chr10	127866787	127866792	+
Chr10	127866811	127866816	+
Chr10	127873901	127873906	+
Chr10	127876358	127876363	+
Chr10	127877231	127877236	+
Chr10	127877238	127877243	+
Chr10	127905609	127905614	+
Chr10	127910553	127910558	+
Chr10	127911086	127911091	+
Chr10	127911090	127911095	+
Chr10	127911104	127911109	+
Chr10	127911152	127911157	+
Chr10	128029962	128029967	+
Chr10	128048270	128048275	+
Chr10	128048630	128048635	+
Chr10	128076916	128076921	+
Chr10	128076976	128076981	+
Chr10	128083380	128083385	+
Chr10	128085468	128085473	+
Chr10	128085549	128085554	+
Chr10	128086064	128086069	+
Chr10	128088448	128088453	+
Chr10	128089125	128089130	+
Chr10	128090059	128090064	+
Chr10	128090120	128090125	+
Chr10	128090351	128090356	+
Chr10	128119288	128119293	+
Chr10	128128510	128128515	+
Chr10	128129300	128129305	+
Chr10	128199665	128199670	+
Chr10	128207359	128207364	+
Chr10	128209342	128209347	+
Chr10	128209382	128209387	+
Chr10	128209406	128209411	+
Chr10	128209663	128209668	+
Chr10	128209865	128209870	+
Chr10	128209897	128209902	+
Chr10	128209921	128209926	+
Chr10	128254247	128254252	+
Chr10	128254275	128254280	+
Chr10	128254551	128254556	+
Chr10	128254556	128254561	+
Chr10	128254615	128254620	+
Chr10	128254693	128254698	+
Chr10	128254767	128254772	+
Chr10	128254910	128254915	+
Chr10	128254960	128254965	+
Chr10	128255087	128255092	+
Chr10	128255170	128255175	+
Chr10	128255193	128255198	+
Chr10	128255208	128255213	+
Chr10	128255233	128255238	+
Chr10	128255542	128255547	+
Chr10	128255577	128255582	+
Chr10	128255864	128255869	+
Chr10	128255873	128255878	+
Chr10	128255900	128255905	+
Chr10	128268698	128268703	+
Chr10	128268717	128268722	+
Chr10	128268737	128268742	+
Chr10	128269388	128269393	+
Chr10	128269506	128269511	+
Chr10	128269592	128269597	+
Chr10	128269816	128269821	+
Chr10	128269928	128269933	+
Chr10	128269964	128269969	+
Chr10	128270069	128270074	+
Chr10	128270114	128270119	+
Chr10	128270150	128270155	+
Chr10	128271250	128271255	+
Chr10	128277520	128277525	+
Chr10	128277541	128277546	+
Chr10	128291353	128291358	+
Chr10	128291528	128291533	+
Chr10	128292337	128292342	+
Chr10	128292574	128292579	+
Chr10	128292792	128292797	+
Chr10	128292827	128292832	+
Chr10	128292839	128292844	+
Chr10	128312759	128312764	+
Chr10	128323400	128323405	+
Chr10	128326138	128326143	+
Chr10	128327096	128327101	+
Chr10	128327156	128327161	+
Chr10	128327166	128327171	+
Chr10	128327175	128327180	+
Chr10	128356525	128356530	+
Chr10	128361119	128361124	+
Chr10	128361155	128361160	+
Chr10	128361295	128361300	+
Chr10	128362391	128362396	+
Chr10	128362423	128362428	+
Chr10	128394000	128394005	+
Chr10	128439412	128439417	+
Chr10	128463590	128463595	+
Chr10	128471054	128471059	+
Chr10	128489163	128489168	+
Chr10	128489331	128489336	+
Chr10	128489792	128489797	+
Chr10	128765731	128765736	+
Chr10	128766118	128766123	+
Chr10	128766278	128766283	+
Chr10	128799048	128799053	+
Chr10	128800480	128800485	+
Chr10	128800655	128800660	+
Chr10	128800661	128800666	+
Chr10	128800677	128800682	+
Chr10	128800682	128800687	+
Chr10	128800689	128800694	+
Chr10	128800693	128800698	+
Chr10	128800706	128800711	+
Chr10	128800810	128800815	+
Chr10	128817866	128817871	+
Chr10	128817887	128817892	+
Chr11	3242523	3242528	+
Chr11	4046342	4046347	+
Chr11	4046431	4046436	+
Chr11	4046482	4046487	+
Chr11	4046491	4046496	+
Chr11	4046497	4046502	+
Chr11	4046566	4046571	+
Chr11	4046757	4046762	+
Chr11	4046786	4046791	+
Chr11	4046828	4046833	+
Chr11	4046863	4046868	+
Chr11	4046948	4046953	+
Chr11	4046995	4047000	+
Chr11	4047128	4047133	+
Chr11	4047398	4047403	+
Chr11	4047840	4047845	+
Chr11	4047900	4047905	+
Chr11	4141100	4141105	+
Chr11	4180522	4180527	+
Chr11	4180605	4180610	+
Chr11	4180621	4180626	+
Chr11	4215071	4215076	+
Chr11	4215488	4215493	+
Chr11	4882697	4882702	+
Chr11	4888919	4888924	+
Chr11	4888928	4888933	+
Chr11	4889228	4889233	+
Chr11	4893272	4893277	+
Chr11	4893572	4893577	+
Chr11	4928864	4928869	+
Chr11	5016796	5016801	+
Chr11	5521931	5521936	+
Chr11	5524768	5524773	+
Chr11	5524864	5524869	+
Chr11	5525089	5525094	+
Chr11	5525212	5525217	+
Chr11	5525857	5525862	+
Chr11	5634455	5634460	+
Chr11	5800417	5800422	+
Chr11	5872069	5872074	+
Chr11	6356533	6356538	+
Chr11	6356586	6356591	+
Chr11	6406124	6406129	+
Chr11	6419798	6419803	+
Chr11	6419809	6419814	+
Chr11	6596303	6596308	+
Chr11	6596704	6596709	+
Chr11	6596713	6596718	+
Chr11	16752423	16752428	+
Chr11	16759673	16759678	+
Chr11	16875055	16875060	+
Chr11	16875076	16875081	+
Chr11	16875085	16875090	+
Chr11	16875095	16875100	+
Chr11	16875105	16875110	+
Chr11	16875120	16875125	+
Chr11	16889274	16889279	+
Chr11	16889557	16889562	+
Chr11	16912075	16912080	+
Chr11	16912111	16912116	+
Chr11	16912126	16912131	+
Chr11	16912166	16912171	+
Chr11	16912194	16912199	+
Chr11	16912608	16912613	+
Chr11	16912612	16912617	+
Chr11	16912680	16912685	+
Chr11	16913039	16913044	+
Chr11	16913047	16913052	+
Chr11	16913839	16913844	+
Chr11	16913897	16913902	+
Chr11	16915992	16915997	+
Chr11	16917143	16917148	+
Chr11	16918118	16918123	+
Chr11	16918139	16918144	+
Chr11	17194786	17194791	+
Chr11	17200368	17200373	+
Chr11	19924904	19924909	+
Chr11	20020010	20020015	+
Chr11	20024009	20024014	+
Chr11	20218867	20218872	+
Chr11	20224710	20224715	+
Chr11	20225461	20225466	+
Chr11	20226391	20226396	+
Chr11	21262824	21262829	+
Chr11	22519147	22519152	+
Chr11	22973102	22973107	+
Chr11	22973506	22973511	+
Chr11	22973518	22973523	+
Chr11	22973527	22973532	+
Chr11	22973551	22973556	+
Chr11	22973563	22973568	+
Chr11	22974282	22974287	+
Chr11	22974418	22974423	+
Chr11	22974422	22974427	+
Chr11	22974471	22974476	+
Chr11	22974544	22974549	+
Chr11	22974585	22974590	+
Chr11	23002352	23002357	+
Chr11	23003294	23003299	+
Chr11	23003308	23003313	+
Chr11	23003329	23003334	+
Chr11	23272103	23272108	+
Chr11	23272121	23272126	+
Chr11	23296904	23296909	+
Chr11	23715074	23715079	+
Chr11	29154843	29154848	+
Chr11	29154859	29154864	+
Chr11	29218668	29218673	+
Chr11	29219082	29219087	+
Chr11	29219112	29219117	+
Chr11	29220745	29220750	+
Chr11	29463293	29463298	+
Chr11	29463745	29463750	+
Chr11	29463887	29463892	+
Chr11	29463893	29463898	+
Chr11	29463949	29463954	+
Chr11	29545234	29545239	+
Chr11	29742694	29742699	+
Chr11	29742877	29742882	+
Chr11	29742909	29742914	+
Chr11	30795122	30795127	+
Chr11	30815564	30815569	+
Chr11	30839892	30839897	+
Chr11	30850666	30850671	+
Chr11	30852760	30852765	+
Chr11	30874214	30874219	+
Chr11	30874219	30874224	+
Chr11	30880272	30880277	+
Chr11	30880346	30880351	+
Chr11	30880356	30880361	+
Chr11	30959361	30959366	+
Chr11	30959372	30959377	+
Chr11	32695214	32695219	+
Chr11	32744752	32744757	+
Chr11	43445234	43445239	+
Chr11	43445370	43445375	+
Chr11	43705010	43705015	+
Chr11	43717790	43717795	+
Chr11	44565075	44565080	+
Chr11	45887432	45887437	+
Chr11	45894022	45894027	+
Chr11	45909145	45909150	+
Chr11	45909151	45909156	+
Chr11	45910606	45910611	+
Chr11	45910618	45910623	+
Chr11	46843865	46843870	+
Chr11	46843906	46843911	+
Chr11	48800546	48800551	+
Chr11	48801660	48801665	+
Chr11	48804217	48804222	+
Chr11	48805543	48805548	+
Chr11	48805999	48806004	+
Chr11	48806071	48806076	+
Chr11	48806085	48806090	+
Chr11	48841845	48841850	+
Chr11	48846585	48846590	+
Chr11	49261136	49261141	+
Chr11	49261218	49261223	+
Chr11	49261446	49261451	+
Chr11	49261869	49261874	+
Chr11	49262006	49262011	+
Chr11	49262521	49262526	+
Chr11	49651084	49651089	+
Chr11	49652187	49652192	+
Chr11	50170900	50170905	+
Chr11	50171316	50171321	+
Chr11	50171323	50171328	+
Chr11	50171337	50171342	+
Chr11	50171981	50171986	+
Chr11	50172722	50172727	+
Chr11	50381571	50381576	+
Chr11	51602981	51602986	+
Chr11	51623387	51623392	+
Chr11	51789212	51789217	+
Chr11	51791511	51791516	+
Chr11	51791722	51791727	+
Chr11	51791735	51791740	+
Chr11	51791872	51791877	+
Chr11	51791910	51791915	+
Chr11	52119242	52119247	+
Chr11	52121983	52121988	+
Chr11	52122004	52122009	+
Chr11	52122095	52122100	+
Chr11	52122347	52122352	+
Chr11	52122530	52122535	+
Chr11	52122603	52122608	+
Chr11	52245074	52245079	+
Chr11	52376691	52376696	+
Chr11	52385590	52385595	+
Chr11	52408634	52408639	+
Chr11	53421199	53421204	+
Chr11	53467281	53467286	+
Chr11	53467712	53467717	+
Chr11	54127762	54127767	+
Chr11	54127767	54127772	+
Chr11	54401060	54401065	+
Chr11	54447468	54447473	+
Chr11	54516947	54516952	+
Chr11	54518216	54518221	+
Chr11	54565231	54565236	+
Chr11	54867729	54867734	+
Chr11	54870284	54870289	+
Chr11	54870334	54870339	+
Chr11	54870479	54870484	+
Chr11	55110261	55110266	+
Chr11	55110509	55110514	+
Chr11	55110521	55110526	+
Chr11	55110841	55110846	+
Chr11	55110857	55110862	+
Chr11	55110865	55110870	+
Chr11	55233039	55233044	+
Chr11	55500147	55500152	+
Chr11	55500388	55500393	+
Chr11	55500880	55500885	+
Chr11	55504835	55504840	+
Chr11	57810167	57810172	+
Chr11	58009488	58009493	+
Chr11	58013379	58013384	+
Chr11	58051109	58051114	+
Chr11	58055503	58055508	+
Chr11	58058740	58058745	+
Chr11	58059436	58059441	+
Chr11	58059449	58059454	+
Chr11	58059457	58059462	+
Chr11	58059468	58059473	+
Chr11	58059515	58059520	+
Chr11	58059748	58059753	+
Chr11	58059758	58059763	+
Chr11	58059770	58059775	+
Chr11	58060088	58060093	+
Chr11	58060448	58060453	+
Chr11	58061582	58061587	+
Chr11	58062016	58062021	+
Chr11	58206702	58206707	+
Chr11	58207549	58207554	+
Chr11	58207568	58207573	+
Chr11	58215790	58215795	+
Chr11	58215811	58215816	+
Chr11	58220256	58220261	+
Chr11	58985787	58985792	+
Chr11	58990408	58990413	+
Chr11	58991429	58991434	+
Chr11	58991441	58991446	+
Chr11	59205829	59205834	+
Chr11	59205879	59205884	+
Chr11	59210021	59210026	+
Chr11	59210030	59210035	+
Chr11	59455906	59455911	+
Chr11	59962202	59962207	+
Chr11	60442052	60442057	+
Chr11	60443289	60443294	+
Chr11	60468220	60468225	+
Chr11	60468226	60468231	+
Chr11	60468638	60468643	+
Chr11	60732249	60732254	+
Chr11	60732903	60732908	+
Chr11	60732943	60732948	+
Chr11	60786814	60786819	+
Chr11	60788266	60788271	+
Chr11	60858092	60858097	+
Chr11	60952332	60952337	+
Chr11	60952758	60952763	+
Chr11	61672696	61672701	+
Chr11	61672761	61672766	+
Chr11	62314226	62314231	+
Chr11	62315232	62315237	+
Chr11	62459313	62459318	+
Chr11	62513873	62513878	+
Chr11	62553163	62553168	+
Chr11	63159453	63159458	+
Chr11	64522819	64522824	+
Chr11	65001574	65001579	+
Chr11	65002017	65002022	+
Chr11	67065318	67065323	+
Chr11	68126673	68126678	+
Chr11	68458924	68458929	+
Chr11	68904493	68904498	+
Chr11	68904520	68904525	+
Chr11	69036450	69036455	+
Chr11	69051619	69051624	+
Chr11	69106276	69106281	+
Chr11	69106533	69106538	+
Chr11	69109853	69109858	+
Chr11	69109950	69109955	+
Chr11	69325518	69325523	+
Chr11	69325755	69325760	+
Chr11	69325766	69325771	+
Chr11	69325775	69325780	+
Chr11	69396569	69396574	+
Chr11	69396653	69396658	+
Chr11	69396661	69396666	+
Chr11	69623823	69623828	+
Chr11	69633353	69633358	+
Chr11	69652971	69652976	+
Chr11	69914777	69914782	+
Chr11	69916559	69916564	+
Chr11	69990390	69990395	+
Chr11	69990403	69990408	+
Chr11	69994608	69994613	+
Chr11	69994750	69994755	+
Chr11	69994830	69994835	+
Chr11	69994930	69994935	+
Chr11	69998656	69998661	+
Chr11	69998680	69998685	+
Chr11	69998872	69998877	+
Chr11	70010082	70010087	+
Chr11	70057112	70057117	+
Chr11	70057292	70057297	+
Chr11	70057345	70057350	+
Chr11	70057357	70057362	+
Chr11	70057617	70057622	+
Chr11	70057643	70057648	+
Chr11	70057735	70057740	+
Chr11	70057825	70057830	+
Chr11	70092642	70092647	+
Chr11	70105838	70105843	+
Chr11	70105865	70105870	+
Chr11	70106018	70106023	+
Chr11	70106052	70106057	+
Chr11	70106093	70106098	+
Chr11	70106177	70106182	+
Chr11	70106184	70106189	+
Chr11	70440600	70440605	+
Chr11	70440658	70440663	+
Chr11	70519379	70519384	+
Chr11	70520392	70520397	+
Chr11	70520524	70520529	+
Chr11	70527039	70527044	+
Chr11	70527533	70527538	+
Chr11	70558053	70558058	+
[truncated: 25,180 more rows]

## Sheet: The m6A site in cKO-HFD mice
Table S1 The identified m6A sites in Mettl3Ctrl(ND), Mettl3Ctrl(HFD), and Mettl3cKO(HFD) mice
Chr	Start site	End site	Strand
Chr1	4833273	4833278	+
Chr1	4845094	4845099	+
Chr1	4845842	4845847	+
Chr1	4845858	4845863	+
Chr1	4845870	4845875	+
Chr1	4846558	4846563	+
Chr1	5135833	5135838	+
Chr1	6249003	6249008	+
Chr1	6249295	6249300	+
Chr1	6249321	6249326	+
Chr1	6249369	6249374	+
Chr1	6249484	6249489	+
Chr1	6249507	6249512	+
Chr1	6249554	6249559	+
Chr1	6249625	6249630	+
Chr1	6249632	6249637	+
Chr1	6249647	6249652	+
Chr1	6249666	6249671	+
Chr1	6249810	6249815	+
Chr1	6249865	6249870	+
Chr1	6249884	6249889	+
Chr1	6249894	6249899	+
Chr1	6249919	6249924	+
Chr1	6249987	6249992	+
Chr1	6250008	6250013	+
Chr1	6250020	6250025	+
Chr1	6250027	6250032	+
Chr1	6274343	6274348	+
Chr1	6275142	6275147	+
Chr1	7169575	7169580	+
Chr1	7169707	7169712	+
Chr1	7169737	7169742	+
Chr1	7169885	7169890	+
Chr1	7170903	7170908	+
Chr1	7172292	7172297	+
Chr1	7172314	7172319	+
Chr1	9546153	9546158	+
Chr1	9546407	9546412	+
Chr1	9546474	9546479	+
Chr1	9547331	9547336	+
Chr1	9552611	9552616	+
Chr1	9570975	9570980	+
Chr1	9576486	9576491	+
Chr1	9576520	9576525	+
Chr1	9576535	9576540	+
Chr1	9576725	9576730	+
Chr1	9894741	9894746	+
Chr1	9894761	9894766	+
Chr1	9894777	9894782	+
Chr1	9898914	9898919	+
Chr1	10058769	10058774	+
Chr1	10105808	10105813	+
Chr1	10112893	10112898	+
Chr1	15833428	15833433	+
Chr1	16106019	16106024	+
Chr1	16669873	16669878	+
Chr1	16677401	16677406	+
Chr1	16677519	16677524	+
Chr1	21240641	21240646	+
Chr1	21252015	21252020	+
Chr1	21258897	21258902	+
Chr1	21258907	21258912	+
Chr1	21258959	21258964	+
Chr1	21259029	21259034	+
Chr1	21260150	21260155	+
Chr1	21260154	21260159	+
Chr1	21260161	21260166	+
Chr1	21262807	21262812	+
Chr1	21262861	21262866	+
Chr1	21262887	21262892	+
Chr1	21262902	21262907	+
Chr1	21263498	21263503	+
Chr1	21263699	21263704	+
Chr1	21263861	21263866	+
Chr1	24765663	24765668	+
Chr1	24765688	24765693	+
Chr1	24765911	24765916	+
Chr1	24766060	24766065	+
Chr1	24766073	24766078	+
Chr1	24766259	24766264	+
Chr1	24766279	24766284	+
Chr1	33739880	33739885	+
Chr1	33740032	33740037	+
Chr1	33742545	33742550	+
Chr1	34237759	34237764	+
Chr1	34238542	34238547	+
Chr1	34238617	34238622	+
Chr1	34249594	34249599	+
Chr1	34257860	34257865	+
Chr1	34264787	34264792	+
Chr1	34266914	34266919	+
Chr1	34274320	34274325	+
Chr1	34293467	34293472	+
Chr1	34304903	34304908	+
Chr1	34307473	34307478	+
Chr1	34308046	34308051	+
Chr1	34308053	34308058	+
Chr1	34308291	34308296	+
Chr1	34308313	34308318	+
Chr1	34879543	34879548	+
Chr1	36068836	36068841	+
Chr1	36102534	36102539	+
Chr1	36104013	36104018	+
Chr1	36104040	36104045	+
Chr1	36104416	36104421	+
Chr1	36105069	36105074	+
Chr1	36105151	36105156	+
Chr1	36106086	36106091	+
Chr1	36106130	36106135	+
Chr1	36106178	36106183	+
Chr1	36106218	36106223	+
Chr1	36106240	36106245	+
Chr1	36106246	36106251	+
Chr1	36106260	36106265	+
Chr1	36106406	36106411	+
Chr1	36106411	36106416	+
Chr1	36106429	36106434	+
Chr1	36320492	36320497	+
Chr1	36320505	36320510	+
Chr1	36508710	36508715	+
Chr1	36515790	36515795	+
Chr1	36692449	36692454	+
Chr1	36693341	36693346	+
Chr1	36782799	36782804	+
Chr1	37063639	37063644	+
Chr1	37325551	37325556	+
Chr1	37328153	37328158	+
Chr1	37408785	37408790	+
Chr1	37410534	37410539	+
Chr1	37410726	37410731	+
Chr1	37438829	37438834	+
Chr1	37438943	37438948	+
Chr1	37438979	37438984	+
Chr1	37897728	37897733	+
Chr1	37897747	37897752	+
Chr1	37898302	37898307	+
Chr1	37998243	37998248	+
Chr1	37998250	37998255	+
Chr1	37998298	37998303	+
Chr1	38018872	38018877	+
Chr1	38018897	38018902	+
Chr1	38018918	38018923	+
Chr1	38019056	38019061	+
Chr1	38019124	38019129	+
Chr1	38019235	38019240	+
Chr1	38019256	38019261	+
Chr1	38021606	38021611	+
Chr1	38021638	38021643	+
Chr1	38021742	38021747	+
Chr1	38022172	38022177	+
Chr1	38032295	38032300	+
Chr1	38032345	38032350	+
Chr1	38036023	38036028	+
Chr1	38037279	38037284	+
Chr1	38049302	38049307	+
Chr1	38049307	38049312	+
Chr1	38051772	38051777	+
Chr1	38052856	38052861	+
Chr1	39371326	39371331	+
Chr1	39371358	39371363	+
Chr1	39975088	39975093	+
Chr1	39990263	39990268	+
Chr1	40025317	40025322	+
Chr1	40227571	40227576	+
Chr1	40234280	40234285	+
Chr1	40234309	40234314	+
Chr1	40250608	40250613	+
Chr1	40257866	40257871	+
Chr1	40263079	40263084	+
Chr1	40306690	40306695	+
Chr1	40312413	40312418	+
Chr1	40313357	40313362	+
Chr1	40313472	40313477	+
Chr1	40313487	40313492	+
Chr1	40313625	40313630	+
Chr1	40314291	40314296	+
Chr1	40314745	40314750	+
Chr1	40315316	40315321	+
Chr1	40315649	40315654	+
Chr1	40316106	40316111	+
Chr1	40316146	40316151	+
Chr1	40316151	40316156	+
Chr1	40500038	40500043	+
Chr1	40500557	40500562	+
Chr1	44001387	44001392	+
Chr1	44001402	44001407	+
Chr1	44002204	44002209	+
Chr1	44002318	44002323	+
Chr1	44167084	44167089	+
Chr1	44180610	44180615	+
Chr1	44180996	44181001	+
Chr1	44181037	44181042	+
Chr1	44181043	44181048	+
Chr1	45347721	45347726	+
Chr1	45348760	45348765	+
Chr1	45823611	45823616	+
Chr1	51302046	51302051	+
Chr1	51302894	51302899	+
Chr1	51302928	51302933	+
Chr1	52132582	52132587	+
Chr1	52132596	52132601	+
Chr1	52136919	52136924	+
Chr1	52155265	52155270	+
Chr1	52155269	52155274	+
Chr1	52155273	52155278	+
Chr1	52155311	52155316	+
Chr1	52155322	52155327	+
Chr1	52155333	52155338	+
Chr1	52155360	52155365	+
Chr1	52160405	52160410	+
Chr1	52848724	52848729	+
Chr1	52862341	52862346	+
Chr1	52901270	52901275	+
Chr1	52914422	52914427	+
Chr1	52920494	52920499	+
Chr1	52920845	52920850	+
Chr1	53309021	53309026	+
Chr1	53326085	53326090	+
Chr1	55091169	55091174	+
Chr1	55091215	55091220	+
Chr1	55091230	55091235	+
Chr1	55091277	55091282	+
Chr1	55132086	55132091	+
Chr1	55154781	55154786	+
Chr1	57417914	57417919	+
Chr1	58016379	58016384	+
Chr1	58016414	58016419	+
Chr1	58145730	58145735	+
Chr1	58163375	58163380	+
Chr1	58165875	58165880	+
Chr1	58188495	58188500	+
Chr1	58200525	58200530	+
Chr1	58461512	58461517	+
Chr1	58461765	58461770	+
Chr1	58595915	58595920	+
Chr1	58713860	58713865	+
Chr1	58713886	58713891	+
Chr1	58738664	58738669	+
Chr1	58738706	58738711	+
Chr1	58738711	58738716	+
Chr1	58846881	58846886	+
Chr1	58995119	58995124	+
Chr1	59706718	59706723	+
Chr1	59707018	59707023	+
Chr1	59710535	59710540	+
Chr1	59981656	59981661	+
Chr1	60388009	60388014	+
Chr1	62344972	62344977	+
Chr1	62704094	62704099	+
Chr1	62704107	62704112	+
Chr1	62727579	62727584	+
Chr1	62795900	62795905	+
Chr1	62799110	62799115	+
Chr1	62818686	62818691	+
Chr1	63179308	63179313	+
Chr1	63179566	63179571	+
Chr1	63527333	63527338	+
Chr1	63592882	63592887	+
Chr1	64539969	64539974	+
Chr1	64597287	64597292	+
Chr1	64602964	64602969	+
Chr1	66718484	66718489	+
Chr1	66718696	66718701	+
Chr1	67123096	67123101	+
Chr1	67123105	67123110	+
Chr1	67123151	67123156	+
Chr1	67123198	67123203	+
Chr1	67137108	67137113	+
Chr1	67139787	67139792	+
Chr1	67142967	67142972	+
Chr1	67145261	67145266	+
Chr1	67152304	67152309	+
Chr1	67152328	67152333	+
Chr1	67152343	67152348	+
Chr1	67152815	67152820	+
Chr1	67156210	67156215	+
Chr1	67157768	67157773	+
Chr1	67157772	67157777	+
Chr1	67157813	67157818	+
Chr1	67157838	67157843	+
Chr1	67158931	67158936	+
Chr1	67165553	67165558	+
Chr1	67166373	67166378	+
Chr1	67166453	67166458	+
Chr1	67166471	67166476	+
Chr1	67168343	67168348	+
Chr1	67168353	67168358	+
Chr1	67171712	67171717	+
Chr1	67172304	67172309	+
Chr1	67172682	67172687	+
Chr1	67174379	67174384	+
Chr1	67177021	67177026	+
Chr1	67180167	67180172	+
Chr1	67194837	67194842	+
Chr1	67195193	67195198	+
Chr1	67195234	67195239	+
Chr1	67195259	67195264	+
Chr1	67197025	67197030	+
Chr1	67198393	67198398	+
Chr1	67204692	67204697	+
Chr1	67208293	67208298	+
Chr1	67208439	67208444	+
Chr1	67208446	67208451	+
Chr1	67209079	67209084	+
Chr1	67209834	67209839	+
Chr1	67209851	67209856	+
Chr1	67212481	67212486	+
Chr1	67215458	67215463	+
Chr1	67215471	67215476	+
Chr1	67217074	67217079	+
Chr1	67217232	67217237	+
Chr1	67220783	67220788	+
Chr1	67226264	67226269	+
Chr1	67226862	67226867	+
Chr1	67226948	67226953	+
Chr1	67226959	67226964	+
Chr1	67227491	67227496	+
Chr1	67229474	67229479	+
Chr1	67229484	67229489	+
Chr1	67230522	67230527	+
Chr1	67230591	67230596	+
Chr1	67230675	67230680	+
Chr1	67230722	67230727	+
Chr1	67230727	67230732	+
Chr1	67230944	67230949	+
Chr1	67231039	67231044	+
Chr1	67231231	67231236	+
Chr1	71579396	71579401	+
Chr1	72713807	72713812	+
Chr1	72849122	72849127	+
Chr1	72849143	72849148	+
Chr1	72849231	72849236	+
Chr1	72849261	72849266	+
Chr1	72849583	72849588	+
Chr1	72849641	72849646	+
Chr1	72852015	72852020	+
Chr1	72852041	72852046	+
Chr1	72852089	72852094	+
Chr1	72852127	72852132	+
Chr1	72852160	72852165	+
Chr1	72852279	72852284	+
Chr1	72852335	72852340	+
Chr1	74127485	74127490	+
Chr1	74148206	74148211	+
Chr1	74255007	74255012	+
Chr1	74262518	74262523	+
Chr1	74267965	74267970	+
Chr1	74268148	74268153	+
Chr1	74285060	74285065	+
Chr1	74351909	74351914	+
Chr1	74386009	74386014	+
Chr1	74396855	74396860	+
Chr1	74397258	74397263	+
Chr1	74529249	74529254	+
Chr1	74530762	74530767	+
Chr1	74530818	74530823	+
Chr1	74592106	74592111	+
Chr1	74713603	74713608	+
Chr1	74713671	74713676	+
Chr1	74713782	74713787	+
Chr1	74713934	74713939	+
Chr1	74714295	74714300	+
Chr1	74731611	74731616	+
Chr1	74732017	74732022	+
Chr1	74736796	74736801	+
Chr1	74736885	74736890	+
Chr1	74736962	74736967	+
Chr1	74737037	74737042	+
Chr1	74737176	74737181	+
Chr1	74737361	74737366	+
Chr1	74737762	74737767	+
Chr1	74737782	74737787	+
Chr1	74737828	74737833	+
Chr1	75145087	75145092	+
Chr1	75146699	75146704	+
Chr1	75146829	75146834	+
Chr1	75146941	75146946	+
Chr1	75147411	75147416	+
Chr1	75147889	75147894	+
Chr1	75147906	75147911	+
Chr1	75171580	75171585	+
Chr1	75171607	75171612	+
Chr1	75196552	75196557	+
Chr1	75199150	75199155	+
Chr1	75199384	75199389	+
Chr1	75214008	75214013	+
Chr1	75214230	75214235	+
Chr1	75214234	75214239	+
Chr1	75215591	75215596	+
Chr1	75237484	75237489	+
Chr1	75237490	75237495	+
Chr1	75238624	75238629	+
Chr1	75367227	75367232	+
Chr1	75367683	75367688	+
Chr1	75367689	75367694	+
Chr1	75367703	75367708	+
Chr1	75367713	75367718	+
Chr1	75443155	75443160	+
Chr1	75443165	75443170	+
Chr1	78699128	78699133	+
Chr1	78705295	78705300	+
Chr1	78706961	78706966	+
Chr1	79781249	79781254	+
Chr1	82444419	82444424	+
Chr1	82751773	82751778	+
Chr1	82752337	82752342	+
Chr1	82752375	82752380	+
Chr1	82895649	82895654	+
Chr1	84900459	84900464	+
Chr1	85644997	85645002	+
Chr1	85645027	85645032	+
Chr1	85681130	85681135	+
Chr1	85709989	85709994	+
Chr1	85849085	85849090	+
Chr1	85849480	85849485	+
Chr1	85849657	85849662	+
Chr1	85850042	85850047	+
Chr1	85850145	85850150	+
Chr1	85908000	85908005	+
Chr1	85908256	85908261	+
Chr1	85908670	85908675	+
Chr1	86053645	86053650	+
Chr1	86055420	86055425	+
Chr1	86075821	86075826	+
Chr1	86090080	86090085	+
Chr1	86130666	86130671	+
Chr1	86136991	86136996	+
Chr1	86137013	86137018	+
Chr1	86137022	86137027	+
Chr1	86139148	86139153	+
Chr1	86139295	86139300	+
Chr1	86606466	86606471	+
Chr1	87221023	87221028	+
Chr1	87228057	87228062	+
Chr1	87425142	87425147	+
Chr1	87433738	87433743	+
Chr1	87440875	87440880	+
Chr1	87944465	87944470	+
Chr1	88071080	88071085	+
Chr1	88093723	88093728	+
Chr1	88139174	88139179	+
Chr1	88166671	88166676	+
Chr1	88212286	88212291	+
Chr1	88212296	88212301	+
Chr1	88212663	88212668	+
Chr1	88215818	88215823	+
Chr1	88215838	88215843	+
Chr1	88216146	88216151	+
Chr1	88216246	88216251	+
Chr1	88216392	88216397	+
Chr1	88218413	88218418	+
Chr1	88218644	88218649	+
Chr1	88218759	88218764	+
Chr1	88218822	88218827	+
Chr1	88218961	88218966	+
Chr1	88218968	88218973	+
Chr1	88420625	88420630	+
Chr1	89153384	89153389	+
Chr1	89518788	89518793	+
Chr1	89889717	89889722	+
Chr1	90613323	90613328	+
Chr1	91115067	91115072	+
Chr1	91115473	91115478	+
Chr1	91115532	91115537	+
Chr1	91115547	91115552	+
Chr1	91115607	91115612	+
Chr1	91116078	91116083	+
Chr1	91117269	91117274	+
Chr1	91285528	91285533	+
Chr1	91285601	91285606	+
Chr1	91308787	91308792	+
Chr1	91320445	91320450	+
Chr1	91321005	91321010	+
Chr1	91321053	91321058	+
Chr1	91321062	91321067	+
Chr1	92908359	92908364	+
Chr1	92908432	92908437	+
Chr1	92920314	92920319	+
Chr1	92920497	92920502	+
Chr1	92920523	92920528	+
Chr1	92920535	92920540	+
Chr1	92985572	92985577	+
Chr1	93139548	93139553	+
Chr1	93145154	93145159	+
Chr1	93145180	93145185	+
Chr1	93145225	93145230	+
Chr1	93145340	93145345	+
Chr1	93269029	93269034	+
Chr1	93296806	93296811	+
Chr1	93297559	93297564	+
Chr1	93298285	93298290	+
Chr1	93534969	93534974	+
Chr1	93621768	93621773	+
Chr1	93789427	93789432	+
Chr1	97778096	97778101	+
Chr1	97778102	97778107	+
Chr1	97778107	97778112	+
Chr1	97778382	97778387	+
Chr1	97778397	97778402	+
Chr1	97778412	97778417	+
Chr1	97781750	97781755	+
Chr1	97785980	97785985	+
Chr1	97790168	97790173	+
Chr1	105737365	105737370	+
Chr1	105737387	105737392	+
Chr1	106032799	106032804	+
Chr1	106033536	106033541	+
Chr1	106033551	106033556	+
Chr1	106034063	106034068	+
Chr1	107607400	107607405	+
Chr1	118332376	118332381	+
Chr1	118332879	118332884	+
Chr1	118333475	118333480	+
Chr1	118397226	118397231	+
Chr1	118427505	118427510	+
Chr1	121497050	121497055	+
Chr1	125873227	125873232	+
Chr1	127766330	127766335	+
Chr1	127767442	127767447	+
Chr1	127778530	127778535	+
Chr1	127943856	127943861	+
Chr1	128259495	128259500	+
Chr1	128259502	128259507	+
Chr1	128260831	128260836	+
Chr1	128262823	128262828	+
Chr1	128262855	128262860	+
Chr1	128274971	128274976	+
Chr1	128275107	128275112	+
Chr1	128276995	128277000	+
Chr1	128277030	128277035	+
Chr1	128277055	128277060	+
Chr1	128277518	128277523	+
Chr1	128277589	128277594	+
Chr1	128279130	128279135	+
Chr1	128279152	128279157	+
Chr1	130841719	130841724	+
Chr1	130844548	130844553	+
Chr1	130844552	130844557	+
Chr1	130844565	130844570	+
Chr1	130844594	130844599	+
Chr1	130844619	130844624	+
Chr1	130844786	130844791	+
Chr1	130844915	130844920	+
Chr1	130846457	130846462	+
Chr1	130846479	130846484	+
Chr1	130846640	130846645	+
Chr1	130847225	130847230	+
Chr1	130847269	130847274	+
Chr1	130847435	130847440	+
Chr1	130847491	130847496	+
Chr1	130848504	130848509	+
Chr1	130848528	130848533	+
Chr1	130848588	130848593	+
Chr1	130848603	130848608	+
Chr1	130849511	130849516	+
Chr1	130849515	130849520	+
Chr1	130849530	130849535	+
Chr1	130849539	130849544	+
Chr1	130849584	130849589	+
Chr1	130849595	130849600	+
Chr1	130851120	130851125	+
Chr1	130851129	130851134	+
Chr1	130851269	130851274	+
Chr1	130851284	130851289	+
Chr1	130851398	130851403	+
Chr1	130851513	130851518	+
Chr1	130851524	130851529	+
Chr1	130851571	130851576	+
Chr1	130851595	130851600	+
Chr1	130851748	130851753	+
Chr1	130851971	130851976	+
Chr1	130851975	130851980	+
Chr1	130851979	130851984	+
Chr1	130851987	130851992	+
Chr1	130852038	130852043	+
Chr1	130852094	130852099	+
Chr1	130852147	130852152	+
Chr1	130852189	130852194	+
Chr1	130852195	130852200	+
Chr1	131640727	131640732	+
Chr1	131675467	131675472	+
Chr1	131675484	131675489	+
Chr1	131712346	131712351	+
Chr1	131816437	131816442	+
Chr1	131816668	131816673	+
Chr1	131816943	131816948	+
Chr1	131816952	131816957	+
Chr1	131817537	131817542	+
Chr1	131818045	131818050	+
Chr1	131818096	131818101	+
Chr1	131818846	131818851	+
Chr1	131818912	131818917	+
Chr1	131830320	131830325	+
Chr1	131910729	131910734	+
Chr1	131929685	131929690	+
Chr1	131929710	131929715	+
Chr1	131931244	131931249	+
Chr1	131931255	131931260	+
Chr1	131931788	131931793	+
Chr1	131931800	131931805	+
Chr1	131935406	131935411	+
Chr1	132434258	132434263	+
Chr1	132465908	132465913	+
Chr1	132489399	132489404	+
Chr1	133107607	133107612	+
Chr1	133132777	133132782	+
Chr1	133133107	133133112	+
Chr1	133133383	133133388	+
Chr1	133300953	133300958	+
Chr1	133301061	133301066	+
Chr1	133301090	133301095	+
Chr1	133301169	133301174	+
Chr1	133301408	133301413	+
Chr1	133322631	133322636	+
Chr1	133365634	133365639	+
Chr1	133365703	133365708	+
Chr1	133365740	133365745	+
Chr1	133365800	133365805	+
Chr1	133375698	133375703	+
Chr1	133376944	133376949	+
Chr1	133376989	133376994	+
Chr1	133380006	133380011	+
Chr1	133380089	133380094	+
Chr1	133380115	133380120	+
Chr1	133380177	133380182	+
Chr1	134190023	134190028	+
Chr1	134431684	134431689	+
Chr1	134432269	134432274	+
Chr1	134432303	134432308	+
Chr1	134432331	134432336	+
Chr1	134433348	134433353	+
Chr1	134630547	134630552	+
Chr1	135232537	135232542	+
Chr1	135232846	135232851	+
Chr1	135752224	135752229	+
Chr1	136625806	136625811	+
Chr1	136626531	136626536	+
Chr1	136626644	136626649	+
Chr1	136627239	136627244	+
Chr1	136627594	136627599	+
Chr1	136628268	136628273	+
Chr1	139047000	139047005	+
Chr1	139510612	139510617	+
Chr1	139513127	139513132	+
Chr1	139516314	139516319	+
Chr1	139517330	139517335	+
Chr1	139523398	139523403	+
Chr1	139523406	139523411	+
Chr1	139523456	139523461	+
Chr1	140502913	140502918	+
Chr1	143746749	143746754	+
Chr1	143746766	143746771	+
Chr1	143806799	143806804	+
Chr1	150404023	150404028	+
Chr1	150406506	150406511	+
Chr1	150407552	150407557	+
Chr1	150410024	150410029	+
Chr1	150414682	150414687	+
Chr1	150422585	150422590	+
Chr1	150423843	150423848	+
Chr1	150425646	150425651	+
Chr1	150425706	150425711	+
Chr1	150439267	150439272	+
Chr1	150440148	150440153	+
Chr1	151360141	151360146	+
Chr1	151363617	151363622	+
Chr1	151363635	151363640	+
Chr1	151364196	151364201	+
Chr1	151364226	151364231	+
Chr1	151364234	151364239	+
Chr1	151364390	151364395	+
Chr1	151717741	151717746	+
Chr1	152768896	152768901	+
Chr1	152775229	152775234	+
Chr1	152775314	152775319	+
Chr1	152818940	152818945	+
Chr1	153742011	153742016	+
Chr1	153743213	153743218	+
Chr1	153743740	153743745	+
Chr1	153744007	153744012	+
Chr1	153744050	153744055	+
Chr1	153744066	153744071	+
Chr1	153744129	153744134	+
Chr1	153744188	153744193	+
Chr1	153744508	153744513	+
Chr1	153744898	153744903	+
Chr1	153744915	153744920	+
Chr1	153744989	153744994	+
Chr1	153745026	153745031	+
Chr1	153745030	153745035	+
Chr1	153745117	153745122	+
Chr1	153745431	153745436	+
Chr1	153745444	153745449	+
Chr1	153899977	153899982	+
Chr1	153902530	153902535	+
Chr1	153902972	153902977	+
Chr1	153903073	153903078	+
Chr1	153904627	153904632	+
Chr1	153904642	153904647	+
Chr1	153904688	153904693	+
Chr1	153906813	153906818	+
Chr1	153907941	153907946	+
Chr1	153907973	153907978	+
Chr1	153908039	153908044	+
Chr1	153908158	153908163	+
Chr1	153908184	153908189	+
Chr1	153908484	153908489	+
Chr1	153908687	153908692	+
Chr1	153908808	153908813	+
Chr1	153909261	153909266	+
Chr1	153909411	153909416	+
Chr1	153909610	153909615	+
Chr1	155202694	155202699	+
Chr1	155570594	155570599	+
Chr1	155572241	155572246	+
Chr1	155572270	155572275	+
Chr1	156051467	156051472	+
Chr1	156051553	156051558	+
Chr1	156059501	156059506	+
Chr1	156061621	156061626	+
Chr1	156061868	156061873	+
Chr1	156065358	156065363	+
Chr1	156066222	156066227	+
Chr1	156066239	156066244	+
Chr1	156066687	156066692	+
Chr1	156067846	156067851	+
Chr1	156366264	156366269	+
Chr1	156366472	156366477	+
Chr1	157412675	157412680	+
Chr1	157489015	157489020	+
Chr1	157489044	157489049	+
Chr1	157529242	157529247	+
Chr1	157529262	157529267	+
Chr1	157560838	157560843	+
Chr1	157567649	157567654	+
Chr1	157567687	157567692	+
Chr1	157568263	157568268	+
Chr1	160196989	160196994	+
Chr1	160199801	160199806	+
Chr1	160919845	160919850	+
Chr1	160920107	160920112	+
Chr1	160920446	160920451	+
Chr1	160920468	160920473	+
Chr1	160974975	160974980	+
Chr1	160983352	160983357	+
Chr1	160986465	160986470	+
Chr1	160987311	160987316	+
Chr1	160987462	160987467	+
Chr1	160989438	160989443	+
Chr1	160989474	160989479	+
Chr1	160989583	160989588	+
Chr1	160989636	160989641	+
Chr1	160992581	160992586	+
Chr1	160993423	160993428	+
Chr1	160993455	160993460	+
Chr1	160993460	160993465	+
Chr1	160993526	160993531	+
Chr1	160995366	160995371	+
Chr1	160996778	160996783	+
Chr1	160997378	160997383	+
Chr1	160997391	160997396	+
Chr1	160997620	160997625	+
Chr1	160997690	160997695	+
Chr1	160998232	160998237	+
Chr1	160998309	160998314	+
Chr1	160998327	160998332	+
Chr1	160998459	160998464	+
Chr1	160998471	160998476	+
Chr1	160998637	160998642	+
Chr1	160998651	160998656	+
Chr1	160998687	160998692	+
Chr1	160998916	160998921	+
Chr1	160998920	160998925	+
Chr1	160998929	160998934	+
Chr1	160998935	160998940	+
Chr1	160998943	160998948	+
Chr1	160998958	160998963	+
Chr1	161001390	161001395	+
Chr1	161001597	161001602	+
Chr1	161002348	161002353	+
Chr1	161002414	161002419	+
Chr1	161002456	161002461	+
Chr1	161002718	161002723	+
Chr1	161002871	161002876	+
Chr1	161002879	161002884	+
Chr1	161002906	161002911	+
Chr1	161002947	161002952	+
Chr1	163952352	163952357	+
Chr1	163954360	163954365	+
Chr1	164151848	164151853	+
Chr1	164152005	164152010	+
Chr1	164154371	164154376	+
Chr1	164157138	164157143	+
Chr1	164181639	164181644	+
Chr1	164192023	164192028	+
Chr1	164192042	164192047	+
Chr1	164192334	164192339	+
Chr1	164192380	164192385	+
Chr1	164192531	164192536	+
Chr1	164192540	164192545	+
Chr1	164192564	164192569	+
Chr1	164192616	164192621	+
Chr1	164192869	164192874	+
Chr1	164192915	164192920	+
Chr1	164192936	164192941	+
Chr1	164192950	164192955	+
Chr1	164192969	164192974	+
Chr1	164192985	164192990	+
Chr1	164193132	164193137	+
Chr1	164193148	164193153	+
Chr1	164193159	164193164	+
Chr1	164193275	164193280	+
Chr1	164193312	164193317	+
Chr1	164193490	164193495	+
Chr1	164193528	164193533	+
Chr1	164193574	164193579	+
Chr1	164193585	164193590	+
Chr1	164193639	164193644	+
Chr1	164193652	164193657	+
Chr1	164193693	164193698	+
Chr1	164193760	164193765	+
Chr1	164193957	164193962	+
Chr1	164194072	164194077	+
Chr1	164194126	164194131	+
Chr1	164194153	164194158	+
Chr1	164194168	164194173	+
Chr1	164194187	164194192	+
Chr1	164194207	164194212	+
Chr1	164194262	164194267	+
Chr1	164194272	164194277	+
Chr1	164194492	164194497	+
Chr1	164194565	164194570	+
Chr1	164195565	164195570	+
Chr1	164196623	164196628	+
Chr1	164209571	164209576	+
Chr1	164214414	164214419	+
Chr1	164217513	164217518	+
Chr1	164219465	164219470	+
Chr1	164219472	164219477	+
Chr1	164219774	164219779	+
Chr1	164219813	164219818	+
Chr1	164219881	164219886	+
Chr1	164219976	164219981	+
Chr1	164220106	164220111	+
Chr1	164220167	164220172	+
Chr1	164263764	164263769	+
Chr1	164264275	164264280	+
Chr1	164264929	164264934	+
Chr1	164265039	164265044	+
Chr1	164265204	164265209	+
Chr1	164265326	164265331	+
Chr1	164265334	164265339	+
Chr1	164823960	164823965	+
Chr1	165463859	165463864	+
Chr1	165466289	165466294	+
Chr1	165480912	165480917	+
Chr1	165480972	165480977	+
Chr1	165480978	165480983	+
Chr1	165481105	165481110	+
Chr1	165481196	165481201	+
Chr1	165763897	165763902	+
Chr1	165764041	165764046	+
Chr1	165770638	165770643	+
Chr1	165774417	165774422	+
Chr1	165774434	165774439	+
Chr1	165774443	165774448	+
Chr1	165774476	165774481	+
Chr1	165774486	165774491	+
Chr1	165774553	165774558	+
Chr1	165774614	165774619	+
Chr1	165774685	165774690	+
Chr1	165774943	165774948	+
Chr1	165775033	165775038	+
Chr1	165775057	165775062	+
Chr1	165775158	165775163	+
Chr1	165775167	165775172	+
Chr1	165775242	165775247	+
Chr1	166311655	166311660	+
Chr1	166312172	166312177	+
Chr1	166314517	166314522	+
Chr1	167309329	167309334	+
Chr1	167309333	167309338	+
Chr1	167309367	167309372	+
Chr1	167316276	167316281	+
Chr1	167330552	167330557	+
Chr1	167330724	167330729	+
Chr1	167368050	167368055	+
Chr1	167368055	167368060	+
Chr1	167368060	167368065	+
Chr1	167368070	167368075	+
Chr1	167368204	167368209	+
Chr1	167368232	167368237	+
Chr1	169693515	169693520	+
Chr1	169694148	169694153	+
Chr1	169694579	169694584	+
Chr1	169694758	169694763	+
Chr1	169695090	169695095	+
Chr1	171029730	171029735	+
Chr1	171217623	171217628	+
Chr1	171217689	171217694	+
Chr1	171217705	171217710	+
Chr1	171217870	171217875	+
Chr1	171218525	171218530	+
Chr1	171218742	171218747	+
Chr1	171218783	171218788	+
Chr1	171218796	171218801	+
Chr1	171218836	171218841	+
Chr1	171225102	171225107	+
Chr1	171225169	171225174	+
Chr1	171225506	171225511	+
Chr1	171225512	171225517	+
Chr1	171225679	171225684	+
Chr1	171225691	171225696	+
Chr1	171225770	171225775	+
Chr1	171226156	171226161	+
Chr1	171226195	171226200	+
Chr1	171226208	171226213	+
Chr1	171226229	171226234	+
Chr1	171226242	171226247	+
Chr1	171226370	171226375	+
Chr1	171336357	171336362	+
Chr1	171340963	171340968	+
Chr1	171341684	171341689	+
Chr1	171345716	171345721	+
Chr1	171351400	171351405	+
Chr1	171354632	171354637	+
Chr1	171357971	171357976	+
Chr1	171358871	171358876	+
Chr1	171410237	171410242	+
Chr1	171418249	171418254	+
Chr1	171420322	171420327	+
Chr1	171463659	171463664	+
Chr1	171463704	171463709	+
Chr1	171463751	171463756	+
Chr1	171463993	171463998	+
Chr1	171464007	171464012	+
Chr1	171504231	171504236	+
Chr1	171854488	171854493	+
Chr1	171856703	171856708	+
Chr1	172113151	172113156	+
Chr1	172117236	172117241	+
Chr1	172121346	172121351	+
Chr1	172122078	172122083	+
Chr1	172148131	172148136	+
Chr1	172172685	172172690	+
Chr1	172188575	172188580	+
Chr1	172194773	172194778	+
Chr1	172194810	172194815	+
Chr1	172195326	172195331	+
Chr1	172195341	172195346	+
Chr1	172195459	172195464	+
Chr1	172383057	172383062	+
Chr1	172383945	172383950	+
Chr1	172506979	172506984	+
Chr1	172698579	172698584	+
Chr1	172698616	172698621	+
Chr1	172698745	172698750	+
Chr1	172698822	172698827	+
Chr1	172698867	172698872	+
Chr1	172698891	172698896	+
Chr1	172698910	172698915	+
Chr1	172698938	172698943	+
Chr1	172698960	172698965	+
Chr1	172698975	172698980	+
Chr1	172699089	172699094	+
Chr1	172699218	172699223	+
Chr1	172699307	172699312	+
Chr1	172699676	172699681	+
Chr1	172699681	172699686	+
Chr1	172699718	172699723	+
Chr1	172699917	172699922	+
Chr1	175655103	175655108	+
Chr1	175659760	175659765	+
Chr1	175659821	175659826	+
Chr1	175660104	175660109	+
Chr1	175660570	175660575	+
Chr1	175660635	175660640	+
Chr1	175660656	175660661	+
Chr1	175660685	175660690	+
Chr1	175660795	175660800	+
Chr1	175660830	175660835	+
Chr1	175660836	175660841	+
Chr1	177447357	177447362	+
Chr1	177448058	177448063	+
Chr1	177448088	177448093	+
Chr1	177450754	177450759	+
Chr1	178322635	178322640	+
Chr1	178322641	178322646	+
Chr1	178322671	178322676	+
Chr1	178322687	178322692	+
Chr1	179609980	179609985	+
Chr1	180048674	180048679	+
Chr1	180048680	180048685	+
Chr1	180862672	180862677	+
Chr1	180975103	180975108	+
Chr1	181166275	181166280	+
Chr1	181166322	181166327	+
Chr1	181168960	181168965	+
Chr1	183395091	183395096	+
Chr1	184074871	184074876	+
Chr1	185243000	185243005	+
Chr1	185356535	185356540	+
Chr1	185356943	185356948	+
Chr1	185378841	185378846	+
Chr1	185378867	185378872	+
Chr1	185379614	185379619	+
Chr1	185381911	185381916	+
Chr1	185396130	185396135	+
Chr1	185407110	185407115	+
Chr1	185407591	185407596	+
Chr1	185407675	185407680	+
Chr1	185414402	185414407	+
Chr1	185428318	185428323	+
Chr1	185428336	185428341	+
Chr1	185428343	185428348	+
Chr1	185464522	185464527	+
Chr1	187225737	187225742	+
Chr1	187341522	187341527	+
Chr1	190933182	190933187	+
Chr1	190945751	190945756	+
Chr1	190945764	190945769	+
Chr1	191739887	191739892	+
Chr1	191760173	191760178	+
Chr1	191767116	191767121	+
Chr1	191778544	191778549	+
Chr1	191778565	191778570	+
Chr1	191778726	191778731	+
Chr1	191779935	191779940	+
Chr1	191779947	191779952	+
Chr1	191779972	191779977	+
Chr1	191780071	191780076	+
Chr1	191780805	191780810	+
Chr1	191781147	191781152	+
Chr1	191781181	191781186	+
Chr1	191781206	191781211	+
Chr1	191781584	191781589	+
Chr1	191781594	191781599	+
Chr1	191784003	191784008	+
Chr1	191907602	191907607	+
Chr1	191909890	191909895	+
Chr1	191913180	191913185	+
Chr1	191913185	191913190	+
Chr1	191913231	191913236	+
Chr1	193172011	193172016	+
Chr1	193343819	193343824	+
Chr1	194812540	194812545	+
Chr1	194816806	194816811	+
Chr10	3540290	3540295	+
Chr10	3547037	3547042	+
Chr10	3547056	3547061	+
Chr10	3547062	3547067	+
Chr10	3547146	3547151	+
Chr10	3554187	3554192	+
Chr10	3554860	3554865	+
Chr10	3963609	3963614	+
Chr10	3963614	3963619	+
Chr10	3967245	3967250	+
Chr10	4356997	4357002	+
Chr10	4455073	4455078	+
Chr10	4925832	4925837	+
Chr10	5005562	5005567	+
Chr10	7716441	7716446	+
Chr10	7761324	7761329	+
Chr10	7810402	7810407	+
Chr10	7814699	7814704	+
Chr10	7814746	7814751	+
Chr10	7821095	7821100	+
Chr10	7822290	7822295	+
Chr10	7822538	7822543	+
Chr10	7822558	7822563	+
Chr10	11217587	11217592	+
Chr10	13515273	13515278	+
Chr10	17724652	17724657	+
Chr10	17724908	17724913	+
Chr10	17724924	17724929	+
Chr10	18857022	18857027	+
Chr10	18857057	18857062	+
Chr10	19609298	19609303	+
Chr10	19609311	19609316	+
Chr10	19609513	19609518	+
Chr10	19609655	19609660	+
Chr10	19610220	19610225	+
Chr10	19939948	19939953	+
Chr10	19940985	19940990	+
Chr10	19941001	19941006	+
Chr10	20021161	20021166	+
Chr10	20131261	20131266	+
Chr10	20131276	20131281	+
Chr10	20136962	20136967	+
Chr10	20141775	20141780	+
Chr10	20321261	20321266	+
Chr10	20323762	20323767	+
Chr10	20325565	20325570	+
Chr10	20332435	20332440	+
Chr10	20339823	20339828	+
Chr10	20339871	20339876	+
Chr10	20339899	20339904	+
Chr10	20342454	20342459	+
Chr10	21080392	21080397	+
Chr10	21342459	21342464	+
Chr10	21342542	21342547	+
Chr10	21368405	21368410	+
Chr10	21368659	21368664	+
Chr10	21377459	21377464	+
Chr10	21391942	21391947	+
Chr10	21391958	21391963	+
Chr10	21395706	21395711	+
Chr10	21395734	21395739	+
Chr10	21395788	21395793	+
Chr10	21395817	21395822	+
Chr10	21395912	21395917	+
Chr10	21395944	21395949	+
Chr10	21396128	21396133	+
Chr10	21396271	21396276	+
Chr10	21396458	21396463	+
Chr10	21396494	21396499	+
Chr10	21999887	21999892	+
Chr10	22374008	22374013	+
Chr10	23869669	23869674	+
Chr10	23869749	23869754	+
Chr10	23869819	23869824	+
Chr10	23900740	23900745	+
Chr10	23904811	23904816	+
Chr10	23905145	23905150	+
Chr10	23905186	23905191	+
Chr10	23905218	23905223	+
Chr10	23905289	23905294	+
Chr10	24149889	24149894	+
Chr10	26892989	26892994	+
Chr10	26917830	26917835	+
Chr10	26918548	26918553	+
Chr10	28269765	28269770	+
Chr10	28364951	28364956	+
Chr10	28407665	28407670	+
Chr10	28442960	28442965	+
Chr10	29344786	29344791	+
Chr10	29345139	29345144	+
Chr10	29345456	29345461	+
Chr10	33866577	33866582	+
Chr10	34282363	34282368	+
Chr10	34284158	34284163	+
Chr10	34608569	34608574	+
Chr10	36998537	36998542	+
Chr10	36998555	36998560	+
Chr10	39564164	39564169	+
Chr10	39748133	39748138	+
Chr10	40354538	40354543	+
Chr10	40640028	40640033	+
Chr10	41452150	41452155	+
Chr10	41464411	41464416	+
Chr10	41465556	41465561	+
Chr10	41487027	41487032	+
Chr10	41528839	41528844	+
Chr10	41528862	41528867	+
Chr10	41528892	41528897	+
Chr10	41529090	41529095	+
Chr10	41529741	41529746	+
Chr10	41530977	41530982	+
Chr10	41530985	41530990	+
Chr10	41531006	41531011	+
Chr10	41907838	41907843	+
Chr10	42812711	42812716	+
Chr10	42812718	42812723	+
Chr10	42815118	42815123	+
Chr10	42815189	42815194	+
Chr10	42828922	42828927	+
Chr10	42828937	42828942	+
Chr10	42828961	42828966	+
Chr10	42828970	42828975	+
Chr10	42828988	42828993	+
Chr10	42830229	42830234	+
Chr10	43440132	43440137	+
Chr10	43584227	43584232	+
Chr10	43947846	43947851	+
Chr10	44363588	44363593	+
Chr10	45158442	45158447	+
Chr10	45158944	45158949	+
Chr10	50716679	50716684	+
Chr10	51486196	51486201	+
Chr10	51486215	51486220	+
Chr10	51486290	51486295	+
Chr10	52250457	52250462	+
Chr10	52436748	52436753	+
Chr10	52437360	52437365	+
Chr10	52437466	52437471	+
Chr10	52437957	52437962	+
Chr10	52439164	52439169	+
Chr10	52439203	52439208	+
Chr10	57788420	57788425	+
Chr10	57811720	57811725	+
Chr10	58269273	58269278	+
Chr10	58269718	58269723	+
Chr10	58270113	58270118	+
Chr10	58281442	58281447	+
Chr10	58303525	58303530	+
Chr10	58305549	58305554	+
Chr10	58478980	58478985	+
Chr10	58480180	58480185	+
Chr10	58492478	58492483	+
Chr10	59421632	59421637	+
Chr10	59421890	59421895	+
Chr10	59421967	59421972	+
Chr10	59890050	59890055	+
Chr10	59896758	59896763	+
Chr10	59897545	59897550	+
Chr10	59897564	59897569	+
Chr10	59897656	59897661	+
Chr10	59898217	59898222	+
Chr10	60099953	60099958	+
Chr10	60294607	60294612	+
Chr10	60295025	60295030	+
Chr10	60300212	60300217	+
Chr10	60301772	60301777	+
Chr10	60301804	60301809	+
Chr10	61091842	61091847	+
Chr10	61093965	61093970	+
Chr10	61094257	61094262	+
Chr10	61094280	61094285	+
Chr10	61094306	61094311	+
Chr10	61653435	61653440	+
Chr10	61673959	61673964	+
Chr10	61674050	61674055	+
Chr10	61674110	61674115	+
Chr10	61674165	61674170	+
Chr10	61689823	61689828	+
Chr10	61691406	61691411	+
Chr10	61691435	61691440	+
Chr10	61691601	61691606	+
Chr10	61691648	61691653	+
Chr10	61693175	61693180	+
Chr10	61693294	61693299	+
Chr10	61702747	61702752	+
Chr10	61734339	61734344	+
Chr10	62071086	62071091	+
Chr10	62071095	62071100	+
Chr10	62071115	62071120	+
Chr10	62071166	62071171	+
Chr10	62071197	62071202	+
Chr10	62071247	62071252	+
Chr10	62071670	62071675	+
Chr10	62071709	62071714	+
Chr10	62071747	62071752	+
Chr10	62071754	62071759	+
Chr10	62071866	62071871	+
Chr10	62071931	62071936	+
Chr10	62071969	62071974	+
Chr10	62072359	62072364	+
Chr10	63046498	63046503	+
Chr10	63053427	63053432	+
Chr10	63056097	63056102	+
Chr10	63067507	63067512	+
Chr10	63070598	63070603	+
Chr10	63073088	63073093	+
Chr10	63074609	63074614	+
Chr10	63074621	63074626	+
Chr10	63074643	63074648	+
Chr10	63074658	63074663	+
Chr10	63076575	63076580	+
Chr10	63076646	63076651	+
Chr10	63077638	63077643	+
Chr10	63077655	63077660	+
Chr10	63077868	63077873	+
Chr10	63315831	63315836	+
Chr10	63403481	63403486	+
Chr10	63403509	63403514	+
Chr10	63403523	63403528	+
Chr10	63403544	63403549	+
Chr10	63407104	63407109	+
Chr10	67207423	67207428	+
Chr10	67219120	67219125	+
Chr10	67240724	67240729	+
Chr10	67240744	67240749	+
Chr10	67240770	67240775	+
Chr10	67240782	67240787	+
Chr10	69209293	69209298	+
Chr10	69217918	69217923	+
Chr10	69270651	69270656	+
Chr10	69289862	69289867	+
Chr10	69547678	69547683	+
Chr10	69604727	69604732	+
Chr10	69663292	69663297	+
Chr10	69946320	69946325	+
Chr10	70192362	70192367	+
Chr10	70192766	70192771	+
Chr10	70192888	70192893	+
Chr10	70284820	70284825	+
Chr10	70284973	70284978	+
Chr10	71372748	71372753	+
Chr10	71378247	71378252	+
Chr10	71381416	71381421	+
Chr10	71382001	71382006	+
Chr10	71385052	71385057	+
Chr10	71385386	71385391	+
Chr10	71385414	71385419	+
Chr10	71385433	71385438	+
Chr10	71385439	71385444	+
Chr10	71385444	71385449	+
Chr10	72674913	72674918	+
Chr10	72674943	72674948	+
Chr10	75181225	75181230	+
Chr10	75184891	75184896	+
Chr10	75407061	75407066	+
Chr10	75412895	75412900	+
Chr10	75425039	75425044	+
Chr10	75425402	75425407	+
Chr10	75428254	75428259	+
Chr10	75430004	75430009	+
Chr10	75435436	75435441	+
Chr10	75439970	75439975	+
Chr10	75440112	75440117	+
Chr10	75518091	75518096	+
Chr10	75521713	75521718	+
Chr10	75535427	75535432	+
Chr10	75615184	75615189	+
Chr10	75937374	75937379	+
Chr10	75937696	75937701	+
Chr10	75937707	75937712	+
Chr10	76553928	76553933	+
Chr10	76576566	76576571	+
Chr10	76578114	76578119	+
Chr10	76584046	76584051	+
Chr10	76585424	76585429	+
Chr10	76585594	76585599	+
Chr10	76585600	76585605	+
Chr10	76585606	76585611	+
Chr10	76585685	76585690	+
Chr10	76585695	76585700	+
Chr10	76585717	76585722	+
Chr10	76585783	76585788	+
Chr10	76587411	76587416	+
Chr10	76589553	76589558	+
Chr10	77260786	77260791	+
Chr10	77269193	77269198	+
Chr10	77565607	77565612	+
Chr10	77593882	77593887	+
Chr10	77597262	77597267	+
Chr10	77597953	77597958	+
Chr10	77616347	77616352	+
Chr10	77616495	77616500	+
Chr10	77617395	77617400	+
Chr10	77645952	77645957	+
Chr10	78427614	78427619	+
Chr10	78584486	78584491	+
Chr10	79685355	79685360	+
Chr10	79688075	79688080	+
Chr10	79688282	79688287	+
Chr10	79708128	79708133	+
Chr10	79711650	79711655	+
Chr10	79711686	79711691	+
Chr10	79711708	79711713	+
Chr10	79859929	79859934	+
Chr10	79863984	79863989	+
Chr10	79864417	79864422	+
Chr10	79967622	79967627	+
Chr10	79967678	79967683	+
Chr10	79969229	79969234	+
Chr10	79995372	79995377	+
Chr10	80015557	80015562	+
Chr10	80018514	80018519	+
Chr10	80031449	80031454	+
Chr10	80115812	80115817	+
Chr10	80116628	80116633	+
Chr10	80116817	80116822	+
Chr10	80122872	80122877	+
Chr10	80128044	80128049	+
Chr10	80128083	80128088	+
Chr10	80142570	80142575	+
Chr10	80145574	80145579	+
Chr10	80145763	80145768	+
Chr10	80145797	80145802	+
Chr10	80145806	80145811	+
Chr10	80155319	80155324	+
Chr10	80157449	80157454	+
Chr10	80158321	80158326	+
Chr10	80158360	80158365	+
Chr10	80171638	80171643	+
Chr10	80256700	80256705	+
Chr10	80256776	80256781	+
Chr10	80285383	80285388	+
Chr10	80287752	80287757	+
Chr10	80287774	80287779	+
Chr10	80287828	80287833	+
Chr10	80288386	80288391	+
Chr10	80294011	80294016	+
Chr10	80294093	80294098	+
Chr10	80330312	80330317	+
Chr10	80335235	80335240	+
Chr10	80335249	80335254	+
Chr10	80335333	80335338	+
Chr10	80335351	80335356	+
Chr10	80335546	80335551	+
Chr10	80335606	80335611	+
Chr10	80335614	80335619	+
Chr10	80335645	80335650	+
Chr10	80335649	80335654	+
Chr10	80335657	80335662	+
Chr10	80335805	80335810	+
Chr10	80335898	80335903	+
Chr10	80335915	80335920	+
Chr10	80336127	80336132	+
Chr10	80336159	80336164	+
Chr10	80336210	80336215	+
Chr10	80336243	80336248	+
Chr10	80336273	80336278	+
Chr10	80336285	80336290	+
Chr10	80336298	80336303	+
Chr10	80336324	80336329	+
Chr10	80336345	80336350	+
Chr10	80336368	80336373	+
Chr10	80336421	80336426	+
Chr10	80634448	80634453	+
Chr10	80638541	80638546	+
Chr10	80639867	80639872	+
Chr10	80640657	80640662	+
Chr10	80705088	80705093	+
Chr10	80794377	80794382	+
Chr10	80795425	80795430	+
Chr10	80804905	80804910	+
Chr10	80867716	80867721	+
Chr10	80931909	80931914	+
Chr10	80932188	80932193	+
Chr10	81077965	81077970	+
Chr10	81082202	81082207	+
Chr10	81118614	81118619	+
Chr10	81123790	81123795	+
Chr10	81123818	81123823	+
Chr10	81123840	81123845	+
Chr10	81123845	81123850	+
Chr10	81124315	81124320	+
Chr10	81148068	81148073	+
Chr10	81148444	81148449	+
Chr10	81148448	81148453	+
Chr10	81148455	81148460	+
Chr10	81148460	81148465	+
Chr10	81148465	81148470	+
Chr10	81148479	81148484	+
Chr10	81148489	81148494	+
Chr10	81149306	81149311	+
Chr10	81149344	81149349	+
Chr10	81149355	81149360	+
Chr10	81149386	81149391	+
Chr10	81149577	81149582	+
Chr10	81150450	81150455	+
Chr10	81151565	81151570	+
Chr10	81151594	81151599	+
Chr10	81151637	81151642	+
Chr10	81152105	81152110	+
Chr10	81177699	81177704	+
Chr10	81178160	81178165	+
Chr10	81179229	81179234	+
Chr10	81179403	81179408	+
Chr10	81179435	81179440	+
Chr10	81179602	81179607	+
Chr10	81179614	81179619	+
Chr10	81179623	81179628	+
Chr10	81179629	81179634	+
Chr10	81180253	81180258	+
Chr10	81180341	81180346	+
Chr10	81180585	81180590	+
Chr10	81180635	81180640	+
Chr10	81182069	81182074	+
Chr10	81182073	81182078	+
Chr10	81182126	81182131	+
Chr10	81182257	81182262	+
Chr10	81182282	81182287	+
Chr10	81182435	81182440	+
Chr10	81182476	81182481	+
Chr10	81192958	81192963	+
Chr10	81319969	81319974	+
Chr10	81326196	81326201	+
Chr10	81326239	81326244	+
Chr10	81387947	81387952	+
Chr10	81559568	81559573	+
Chr10	81564695	81564700	+
Chr10	81565632	81565637	+
Chr10	81565642	81565647	+
Chr10	81565716	81565721	+
Chr10	81565846	81565851	+
Chr10	81566014	81566019	+
Chr10	81566067	81566072	+
Chr10	81566091	81566096	+
Chr10	81566118	81566123	+
Chr10	81566346	81566351	+
Chr10	81647607	81647612	+
Chr10	82739468	82739473	+
Chr10	82881894	82881899	+
Chr10	82881906	82881911	+
Chr10	82884533	82884538	+
Chr10	82896076	82896081	+
Chr10	82897686	82897691	+
Chr10	83365888	83365893	+
Chr10	83368827	83368832	+
Chr10	83591741	83591746	+
Chr10	83591746	83591751	+
Chr10	83591762	83591767	+
Chr10	83596379	83596384	+
Chr10	84614337	84614342	+
Chr10	84614347	84614352	+
Chr10	84614354	84614359	+
Chr10	85014561	85014566	+
Chr10	85117546	85117551	+
Chr10	85117569	85117574	+
Chr10	85889075	85889080	+
Chr10	86048328	86048333	+
Chr10	86346279	86346284	+
Chr10	86347597	86347602	+
Chr10	86348531	86348536	+
Chr10	86349097	86349102	+
Chr10	87521935	87521940	+
Chr10	87521962	87521967	+
Chr10	87521990	87521995	+
Chr10	87522063	87522068	+
Chr10	87523023	87523028	+
Chr10	87538174	87538179	+
Chr10	87538188	87538193	+
Chr10	87538305	87538310	+
Chr10	87554376	87554381	+
Chr10	87560143	87560148	+
Chr10	87567317	87567322	+
Chr10	87567338	87567343	+
Chr10	87567359	87567364	+
Chr10	87567426	87567431	+
Chr10	87568745	87568750	+
Chr10	87568811	87568816	+
Chr10	87570338	87570343	+
Chr10	87575306	87575311	+
Chr10	87575510	87575515	+
Chr10	87576201	87576206	+
Chr10	87578898	87578903	+
Chr10	87583576	87583581	+
Chr10	87583595	87583600	+
Chr10	87583600	87583605	+
Chr10	87583764	87583769	+
Chr10	87583874	87583879	+
Chr10	87583961	87583966	+
Chr10	87583974	87583979	+
Chr10	87584048	87584053	+
Chr10	87584091	87584096	+
Chr10	87584132	87584137	+
Chr10	87861358	87861363	+
Chr10	87862746	87862751	+
Chr10	87864811	87864816	+
Chr10	87864865	87864870	+
Chr10	87889832	87889837	+
Chr10	87899345	87899350	+
Chr10	87900592	87900597	+
Chr10	87913789	87913794	+
Chr10	87914661	87914666	+
Chr10	87915314	87915319	+
Chr10	87915375	87915380	+
Chr10	87915691	87915696	+
Chr10	87917013	87917018	+
Chr10	87930688	87930693	+
Chr10	87930712	87930717	+
Chr10	87930802	87930807	+
Chr10	87930810	87930815	+
Chr10	87930886	87930891	+
Chr10	88178378	88178383	+
Chr10	88446727	88446732	+
Chr10	88743155	88743160	+
Chr10	88744047	88744052	+
Chr10	89805323	89805328	+
Chr10	89805872	89805877	+
Chr10	89808586	89808591	+
Chr10	89811616	89811621	+
Chr10	89816215	89816220	+
Chr10	89817964	89817969	+
Chr10	89819683	89819688	+
Chr10	89819837	89819842	+
Chr10	91097728	91097733	+
Chr10	91097741	91097746	+
Chr10	93482545	93482550	+
Chr10	93489321	93489326	+
Chr10	93490171	93490176	+
Chr10	93492355	93492360	+
Chr10	93492639	93492644	+
Chr10	93497050	93497055	+
Chr10	93497056	93497061	+
Chr10	93497062	93497067	+
Chr10	93498756	93498761	+
Chr10	93502331	93502336	+
Chr10	93504464	93504469	+
Chr10	93504486	93504491	+
Chr10	93504491	93504496	+
Chr10	93504498	93504503	+
Chr10	93505793	93505798	+
Chr10	93505809	93505814	+
Chr10	93507481	93507486	+
Chr10	93515489	93515494	+
Chr10	93515493	93515498	+
Chr10	93515920	93515925	+
Chr10	93516241	93516246	+
Chr10	93516437	93516442	+
Chr10	93516568	93516573	+
Chr10	93516660	93516665	+
Chr10	93516701	93516706	+
Chr10	93516993	93516998	+
Chr10	93516997	93517002	+
Chr10	93517973	93517978	+
Chr10	93519262	93519267	+
Chr10	93747037	93747042	+
Chr10	93747104	93747109	+
Chr10	93747196	93747201	+
Chr10	93747204	93747209	+
Chr10	94115018	94115023	+
Chr10	94115067	94115072	+
Chr10	94220900	94220905	+
Chr10	94220923	94220928	+
Chr10	94589794	94589799	+
Chr10	94589799	94589804	+
Chr10	94589804	94589809	+
Chr10	94771007	94771012	+
Chr10	94789742	94789747	+
Chr10	95794962	95794967	+
Chr10	96024016	96024021	+
Chr10	96026611	96026616	+
Chr10	96026615	96026620	+
Chr10	96037479	96037484	+
Chr10	96037527	96037532	+
Chr10	96044537	96044542	+
Chr10	96045427	96045432	+
Chr10	96045492	96045497	+
Chr10	96618998	96619003	+
Chr10	97487609	97487614	+
Chr10	97495056	97495061	+
Chr10	97513689	97513694	+
Chr10	97517597	97517602	+
Chr10	97517642	97517647	+
Chr10	97517687	97517692	+
Chr10	97517897	97517902	+
Chr10	97517959	97517964	+
Chr10	97518029	97518034	+
Chr10	97572687	97572692	+
Chr10	98991121	98991126	+
Chr10	99018769	99018774	+
Chr10	99023789	99023794	+
Chr10	99023813	99023818	+
Chr10	99263449	99263454	+
Chr10	99264051	99264056	+
Chr10	99266759	99266764	+
Chr10	99267449	99267454	+
Chr10	105842693	105842698	+
Chr10	105847243	105847248	+
Chr10	105847258	105847263	+
Chr10	107276575	107276580	+
Chr10	107323558	107323563	+
Chr10	107385004	107385009	+
Chr10	107420307	107420312	+
Chr10	107421494	107421499	+
Chr10	108260869	108260874	+
Chr10	108260896	108260901	+
Chr10	108260904	108260909	+
Chr10	108260958	108260963	+
Chr10	108271721	108271726	+
Chr10	108332195	108332200	+
Chr10	111167645	111167650	+
Chr10	111272208	111272213	+
Chr10	111299300	111299305	+
Chr10	111508296	111508301	+
Chr10	111508308	111508313	+
Chr10	111508387	111508392	+
Chr10	111508476	111508481	+
Chr10	111508541	111508546	+
Chr10	111988052	111988057	+
Chr10	115401062	115401067	+
Chr10	115401700	115401705	+
Chr10	115429530	115429535	+
Chr10	115432767	115432772	+
Chr10	116372389	116372394	+
Chr10	116380258	116380263	+
Chr10	116383930	116383935	+
Chr10	116387844	116387849	+
Chr10	116389471	116389476	+
Chr10	116389493	116389498	+
Chr10	116389516	116389521	+
Chr10	118158329	118158334	+
Chr10	118168968	118168973	+
Chr10	118168990	118168995	+
Chr10	120224841	120224846	+
Chr10	120224872	120224877	+
Chr10	120231553	120231558	+
Chr10	121372224	121372229	+
Chr10	121395550	121395555	+
Chr10	121396219	121396224	+
Chr10	121397021	121397026	+
Chr10	121397193	121397198	+
Chr10	121397228	121397233	+
Chr10	121752789	121752794	+
Chr10	122453229	122453234	+
Chr10	122453248	122453253	+
Chr10	126014980	126014985	+
Chr10	126999962	126999967	+
Chr10	127043976	127043981	+
Chr10	127045430	127045435	+
Chr10	127045595	127045600	+
Chr10	127064911	127064916	+
Chr10	127067266	127067271	+
Chr10	127067271	127067276	+
Chr10	127067276	127067281	+
Chr10	127171702	127171707	+
Chr10	127171712	127171717	+
Chr10	127171930	127171935	+
Chr10	127172189	127172194	+
Chr10	127172311	127172316	+
Chr10	127281951	127281956	+
Chr10	127329909	127329914	+
Chr10	127444387	127444392	+
Chr10	127444410	127444415	+
Chr10	127454712	127454717	+
Chr10	127470393	127470398	+
Chr10	127498513	127498518	+
Chr10	127499065	127499070	+
Chr10	127652010	127652015	+
Chr10	127660121	127660126	+
Chr10	127660438	127660443	+
Chr10	127660443	127660448	+
Chr10	127788672	127788677	+
Chr10	127791186	127791191	+
Chr10	127791853	127791858	+
Chr10	127792214	127792219	+
Chr10	127792226	127792231	+
Chr10	127801343	127801348	+
Chr10	127814676	127814681	+
Chr10	127815271	127815276	+
Chr10	127815553	127815558	+
Chr10	127815561	127815566	+
Chr10	127815839	127815844	+
Chr10	127866550	127866555	+
Chr10	127866769	127866774	+
Chr10	127866787	127866792	+
Chr10	127877231	127877236	+
Chr10	127877238	127877243	+
Chr10	127909738	127909743	+
Chr10	127910010	127910015	+
Chr10	127911071	127911076	+
Chr10	127911086	127911091	+
Chr10	127911090	127911095	+
Chr10	127911112	127911117	+
Chr10	127911175	127911180	+
Chr10	128029935	128029940	+
Chr10	128048270	128048275	+
Chr10	128048277	128048282	+
Chr10	128048630	128048635	+
Chr10	128076916	128076921	+
Chr10	128077203	128077208	+
Chr10	128084036	128084041	+
Chr10	128084043	128084048	+
Chr10	128084311	128084316	+
Chr10	128084401	128084406	+
Chr10	128084433	128084438	+
Chr10	128085434	128085439	+
Chr10	128085440	128085445	+
Chr10	128085468	128085473	+
Chr10	128088448	128088453	+
Chr10	128088973	128088978	+
Chr10	128089001	128089006	+
Chr10	128090120	128090125	+
Chr10	128090351	128090356	+
Chr10	128119288	128119293	+
Chr10	128129300	128129305	+
Chr10	128204677	128204682	+
Chr10	128207359	128207364	+
Chr10	128208150	128208155	+
Chr10	128209382	128209387	+
Chr10	128209406	128209411	+
Chr10	128209818	128209823	+
Chr10	128209865	128209870	+
Chr10	128209897	128209902	+
Chr10	128209921	128209926	+
Chr10	128254445	128254450	+
Chr10	128254556	128254561	+
Chr10	128254615	128254620	+
Chr10	128254693	128254698	+
Chr10	128254767	128254772	+
Chr10	128254910	128254915	+
Chr10	128254960	128254965	+
Chr10	128255087	128255092	+
Chr10	128255170	128255175	+
Chr10	128255193	128255198	+
Chr10	128255208	128255213	+
Chr10	128255233	128255238	+
Chr10	128255542	128255547	+
Chr10	128255577	128255582	+
Chr10	128255864	128255869	+
Chr10	128255873	128255878	+
Chr10	128255900	128255905	+
Chr10	128268698	128268703	+
Chr10	128268717	128268722	+
Chr10	128268737	128268742	+
Chr10	128268759	128268764	+
Chr10	128269150	128269155	+
Chr10	128269157	128269162	+
Chr10	128269380	128269385	+
Chr10	128269388	128269393	+
Chr10	128269487	128269492	+
Chr10	128269592	128269597	+
Chr10	128269816	128269821	+
Chr10	128269928	128269933	+
Chr10	128269964	128269969	+
Chr10	128270069	128270074	+
Chr10	128270114	128270119	+
Chr10	128270150	128270155	+
Chr10	128270898	128270903	+
Chr10	128271250	128271255	+
Chr10	128277502	128277507	+
Chr10	128277541	128277546	+
Chr10	128277579	128277584	+
Chr10	128282969	128282974	+
Chr10	128291373	128291378	+
Chr10	128291959	128291964	+
Chr10	128292561	128292566	+
Chr10	128292574	128292579	+
Chr10	128292699	128292704	+
Chr10	128292792	128292797	+
Chr10	128292827	128292832	+
Chr10	128292839	128292844	+
Chr10	128312759	128312764	+
Chr10	128327096	128327101	+
Chr10	128327156	128327161	+
Chr10	128327166	128327171	+
Chr10	128327175	128327180	+
Chr10	128358819	128358824	+
Chr10	128361119	128361124	+
Chr10	128361144	128361149	+
Chr10	128394000	128394005	+
Chr10	128463590	128463595	+
Chr10	128488210	128488215	+
Chr10	128489163	128489168	+
Chr10	128489331	128489336	+
Chr10	128489985	128489990	+
Chr10	128765716	128765721	+
Chr10	128799030	128799035	+
Chr10	128799048	128799053	+
Chr10	128799112	128799117	+
Chr10	128800655	128800660	+
Chr10	128800661	128800666	+
Chr10	128800677	128800682	+
Chr10	128800682	128800687	+
Chr10	128800689	128800694	+
Chr10	128800693	128800698	+
Chr10	128800701	128800706	+
Chr10	128806735	128806740	+
Chr10	128806939	128806944	+
Chr10	128806954	128806959	+
Chr10	128809790	128809795	+
Chr10	128817887	128817892	+
Chr11	3230005	3230010	+
Chr11	3242484	3242489	+
Chr11	3689209	3689214	+
Chr11	4031851	4031856	+
Chr11	4043340	4043345	+
Chr11	4046431	4046436	+
Chr11	4046482	4046487	+
Chr11	4046491	4046496	+
Chr11	4046497	4046502	+
Chr11	4046566	4046571	+
Chr11	4046757	4046762	+
Chr11	4046786	4046791	+
Chr11	4046799	4046804	+
Chr11	4046828	4046833	+
Chr11	4046863	4046868	+
Chr11	4046995	4047000	+
Chr11	4047128	4047133	+
Chr11	4047135	4047140	+
Chr11	4047146	4047151	+
Chr11	4047529	4047534	+
Chr11	4047793	4047798	+
Chr11	4047840	4047845	+
Chr11	4047900	4047905	+
Chr11	4140657	4140662	+
Chr11	4180605	4180610	+
Chr11	4215488	4215493	+
Chr11	4222385	4222390	+
Chr11	4682968	4682973	+
Chr11	4727278	4727283	+
Chr11	4884084	4884089	+
Chr11	4889228	4889233	+
Chr11	4891429	4891434	+
Chr11	4893221	4893226	+
Chr11	4893460	4893465	+
Chr11	4893572	4893577	+
Chr11	4928864	4928869	+
Chr11	5042101	5042106	+
Chr11	5521931	5521936	+
Chr11	5524768	5524773	+
Chr11	5524832	5524837	+
Chr11	5524864	5524869	+
Chr11	5524922	5524927	+
Chr11	5524934	5524939	+
Chr11	5525089	5525094	+
Chr11	5525857	5525862	+
Chr11	5634413	5634418	+
Chr11	5800110	5800115	+
Chr11	5800417	5800422	+
Chr11	5966275	5966280	+
Chr11	5967268	5967273	+
Chr11	5967393	5967398	+
Chr11	5967452	5967457	+
Chr11	6355565	6355570	+
Chr11	6355931	6355936	+
Chr11	6355997	6356002	+
Chr11	6356188	6356193	+
Chr11	6356533	6356538	+
Chr11	6356586	6356591	+
Chr11	6419798	6419803	+
Chr11	6419809	6419814	+
Chr11	6565141	6565146	+
Chr11	6574885	6574890	+
Chr11	6596368	6596373	+
Chr11	6596704	6596709	+
Chr11	6596713	6596718	+
Chr11	7197804	7197809	+
Chr11	7197826	7197831	+
Chr11	7197946	7197951	+
Chr11	7198282	7198287	+
Chr11	7199995	7200000	+
Chr11	7200783	7200788	+
Chr11	7200860	7200865	+
Chr11	7201967	7201972	+
Chr11	7201977	7201982	+
Chr11	16752504	16752509	+
Chr11	16778707	16778712	+
Chr11	16778717	16778722	+
Chr11	16778722	16778727	+
Chr11	16778741	16778746	+
Chr11	16791083	16791088	+
Chr11	16814168	16814173	+
Chr11	16817608	16817613	+
Chr11	16871637	16871642	+
Chr11	16871676	16871681	+
Chr11	16875055	16875060	+
Chr11	16875076	16875081	+
Chr11	16875085	16875090	+
Chr11	16875095	16875100	+
Chr11	16875105	16875110	+
Chr11	16875120	16875125	+
Chr11	16875133	16875138	+
Chr11	16883538	16883543	+
Chr11	16887588	16887593	+
Chr11	16888136	16888141	+
Chr11	16888398	16888403	+
Chr11	16889266	16889271	+
Chr11	16889270	16889275	+
Chr11	16889274	16889279	+
Chr11	16889311	16889316	+
Chr11	16889381	16889386	+
Chr11	16889557	16889562	+
Chr11	16891241	16891246	+
Chr11	16911907	16911912	+
Chr11	16911970	16911975	+
Chr11	16912075	16912080	+
Chr11	16912111	16912116	+
Chr11	16912126	16912131	+
Chr11	16912166	16912171	+
Chr11	16912170	16912175	+
Chr11	16912194	16912199	+
Chr11	16912277	16912282	+
Chr11	16912383	16912388	+
Chr11	16912608	16912613	+
Chr11	16912612	16912617	+
Chr11	16912616	16912621	+
Chr11	16912623	16912628	+
Chr11	16912648	16912653	+
Chr11	16912680	16912685	+
Chr11	16913039	16913044	+
Chr11	16913047	16913052	+
Chr11	16913159	16913164	+
Chr11	16913356	16913361	+
Chr11	16913839	16913844	+
Chr11	16913897	16913902	+
Chr11	16913906	16913911	+
Chr11	16914456	16914461	+
Chr11	16914771	16914776	+
Chr11	16914781	16914786	+
Chr11	16915676	16915681	+
Chr11	16915992	16915997	+
Chr11	16916002	16916007	+
Chr11	16916560	16916565	+
Chr11	16916998	16917003	+
Chr11	16917143	16917148	+
Chr11	16917249	16917254	+
Chr11	16917400	16917405	+
Chr11	16917445	16917450	+
Chr11	16918118	16918123	+
Chr11	16918139	16918144	+
Chr11	17200368	17200373	+
Chr11	17266638	17266643	+
Chr11	20024009	20024014	+
Chr11	20217290	20217295	+
Chr11	20225413	20225418	+
Chr11	20225461	20225466	+
Chr11	21148508	21148513	+
Chr11	21306436	21306441	+
Chr11	21320506	21320511	+
Chr11	21321117	21321122	+
Chr11	22519040	22519045	+
Chr11	22973240	22973245	+
Chr11	22973506	22973511	+
[truncated: 27,732 more rows]
